# Supplementary material for: Genomic Insights and Antimicrobial Potential of Newly Streptomyces cavourensis Isolated from a Ramsar Wetland Ecosystem
Source: Microorganisms. 2025 Mar 3;13(3):576. doi: 10.3390/microorganisms13030576 (PMC11945845; doi:10.3390/microorganisms13030576)
Supplement: Supplementary file 1 [file microorganisms-13-00576-s001.zip]

Archive with 7 entries (7 files):
- Fig S2.TIF
- Fig S3.TIF
- Fig S4.TIF
- Table S1.pdf
- Table S2.pdf
- Table S3.xlsx
- Fig S1.tif
