# Supplementary material for: Genomic Insights and Antimicrobial Potential of Newly Streptomyces cavourensis Isolated from a Ramsar Wetland Ecosystem
Source: Microorganisms. 2025 Mar 3;13(3):576. doi: 10.3390/microorganisms13030576 (PMC11945845; doi:10.3390/microorganisms13030576)
Supplement: Supplementary file 1 [file microorganisms-13-00576-s001.zip › Table S3.xlsx]

## Sheet: Features in Subsystem (RAST) 
Category	Subcategory	Subsystem	Role	Features
Regulation and Cell signaling	Regulation and Cell signaling - no subcategory	cAMP signaling in bacteria	3',5'-cyclic-nucleotide phosphodiesterase (EC 3.1.4.17)	fig|6666666.1160998.peg.1239
Regulation and Cell signaling	Regulation and Cell signaling - no subcategory	cAMP signaling in bacteria	cAMP-binding proteins - catabolite gene activator and regulatory subunit of cAMP-dependent protein kinases	fig|6666666.1160998.peg.63, fig|6666666.1160998.peg.3011
Regulation and Cell signaling	Regulation and Cell signaling - no subcategory	cAMP signaling in bacteria	Adenine phosphoribosyltransferase (EC 2.4.2.7)	fig|6666666.1160998.peg.3346
Regulation and Cell signaling	Regulation and Cell signaling - no subcategory	cAMP signaling in bacteria	Adenylate cyclase (EC 4.6.1.1)	fig|6666666.1160998.peg.276, fig|6666666.1160998.peg.4353, fig|6666666.1160998.peg.6264
Regulation and Cell signaling	Regulation and Cell signaling - no subcategory	WhiB and WhiB-type regulatory proteins	Sporulation regulatory protein WhiB	fig|6666666.1160998.peg.3231
Regulation and Cell signaling	Regulation and Cell signaling - no subcategory	WhiB and WhiB-type regulatory proteins	WhiB-like transcription regulator	fig|6666666.1160998.peg.4075, fig|6666666.1160998.peg.6741
Regulation and Cell signaling	Regulation and Cell signaling - no subcategory	WhiB and WhiB-type regulatory proteins	Sporulation regulatory protein WhiD	fig|6666666.1160998.peg.3687
Regulation and Cell signaling	Regulation and Cell signaling - no subcategory	Stringent Response, (p)ppGpp metabolism	GTP pyrophosphokinase (EC 2.7.6.5), (p)ppGpp synthetase II	fig|6666666.1160998.peg.2905, fig|6666666.1160998.peg.5616
Regulation and Cell signaling	Regulation and Cell signaling - no subcategory	Stringent Response, (p)ppGpp metabolism	Guanosine-3',5'-bis(diphosphate) 3'-pyrophosphohydrolase (EC 3.1.7.2)	fig|6666666.1160998.peg.2905, fig|6666666.1160998.peg.5616
Regulation and Cell signaling	Programmed Cell Death and Toxin-antitoxin Systems	Possible new toxin-antitoxin system including DivIC	Cell division protein DivIC (FtsB), stabilizes FtsL against RasP cleavage	fig|6666666.1160998.peg.3736
Regulation and Cell signaling	Programmed Cell Death and Toxin-antitoxin Systems	Possible new toxin-antitoxin system including DivIC	FIG004853: possible toxin to DivIC	fig|6666666.1160998.peg.3737
Regulation and Cell signaling	Programmed Cell Death and Toxin-antitoxin Systems	Phd-Doc, YdcE-YdcD toxin-antitoxin (programmed cell death) systems	Death on curing protein, Doc toxin	fig|6666666.1160998.peg.2614
Regulation and Cell signaling	Programmed Cell Death and Toxin-antitoxin Systems	Toxin-antitoxin replicon stabilization systems	YoeB toxin protein	fig|6666666.1160998.peg.6438
Regulation and Cell signaling	Programmed Cell Death and Toxin-antitoxin Systems	Toxin-antitoxin replicon stabilization systems	YefM protein (antitoxin to YoeB)	fig|6666666.1160998.peg.6439
Cell Wall and Capsule	Cell Wall and Capsule - no subcategory	UDP-N-acetylmuramate from Fructose-6-phosphate Biosynthesis	Glucosamine-1-phosphate N-acetyltransferase (EC 2.3.1.157)	fig|6666666.1160998.peg.2103
Cell Wall and Capsule	Cell Wall and Capsule - no subcategory	UDP-N-acetylmuramate from Fructose-6-phosphate Biosynthesis	N-acetylglucosamine-1-phosphate uridyltransferase (EC 2.7.7.23)	fig|6666666.1160998.peg.2103
Cell Wall and Capsule	Cell Wall and Capsule - no subcategory	UDP-N-acetylmuramate from Fructose-6-phosphate Biosynthesis	Phosphoglucosamine mutase (EC 5.4.2.10)	fig|6666666.1160998.peg.4140
Cell Wall and Capsule	Cell Wall and Capsule - no subcategory	UDP-N-acetylmuramate from Fructose-6-phosphate Biosynthesis	UDP-N-acetylglucosamine 1-carboxyvinyltransferase (EC 2.5.1.7)	fig|6666666.1160998.peg.261, fig|6666666.1160998.peg.4965
Cell Wall and Capsule	Cell Wall and Capsule - no subcategory	Recycling of Peptidoglycan Amino Acids	Muramoyltetrapeptide carboxypeptidase (EC 3.4.17.13)	fig|6666666.1160998.peg.3192
Cell Wall and Capsule	Cell Wall and Capsule - no subcategory	Recycling of Peptidoglycan Amino Acids	N-acetylmuramoyl-L-alanine amidase (EC 3.5.1.28)	fig|6666666.1160998.peg.2500, fig|6666666.1160998.peg.4072, fig|6666666.1160998.peg.4389, fig|6666666.1160998.peg.6462
Cell Wall and Capsule	Cell Wall and Capsule - no subcategory	Murein Hydrolases	Muramoyltetrapeptide carboxypeptidase (EC 3.4.17.13)	fig|6666666.1160998.peg.3192
Cell Wall and Capsule	Cell Wall and Capsule - no subcategory	Murein Hydrolases	N-acetylmuramoyl-L-alanine amidase (EC 3.5.1.28)	fig|6666666.1160998.peg.2500, fig|6666666.1160998.peg.4072, fig|6666666.1160998.peg.4389, fig|6666666.1160998.peg.6462
Cell Wall and Capsule	Cell Wall and Capsule - no subcategory	Murein Hydrolases	D-alanyl-D-alanine carboxypeptidase (EC 3.4.16.4)	fig|6666666.1160998.peg.506, fig|6666666.1160998.peg.656, fig|6666666.1160998.peg.1749, fig|6666666.1160998.peg.4883, fig|6666666.1160998.peg.6092, fig|6666666.1160998.peg.6675
Cell Wall and Capsule	Capsular and extracellular polysacchrides	CMP-N-acetylneuraminate Biosynthesis	N-acetylneuraminate synthase (EC 2.5.1.56)	fig|6666666.1160998.peg.5361
Cell Wall and Capsule	Capsular and extracellular polysacchrides	CMP-N-acetylneuraminate Biosynthesis	UDP-N-acetylglucosamine 2-epimerase (EC 5.1.3.14)	fig|6666666.1160998.peg.238
Cell Wall and Capsule	Capsular and extracellular polysacchrides	Rhamnose containing glycans	Glucose-1-phosphate thymidylyltransferase (EC 2.7.7.24)	fig|6666666.1160998.peg.4780
Cell Wall and Capsule	Capsular and extracellular polysacchrides	Rhamnose containing glycans	Glycerol-3-phosphate cytidylyltransferase (EC 2.7.7.39)	fig|6666666.1160998.peg.5768
Cell Wall and Capsule	Capsular and extracellular polysacchrides	Rhamnose containing glycans	dTDP-glucose 4,6-dehydratase (EC 4.2.1.46)	fig|6666666.1160998.peg.4781
Cell Wall and Capsule	Capsular and extracellular polysacchrides	Rhamnose containing glycans	UDP-glucose 4-epimerase (EC 5.1.3.2)	fig|6666666.1160998.peg.96, fig|6666666.1160998.peg.4638, fig|6666666.1160998.peg.5461
Cell Wall and Capsule	Capsular and extracellular polysacchrides	Rhamnose containing glycans	dTDP-4-dehydrorhamnose 3,5-epimerase (EC 5.1.3.13)	fig|6666666.1160998.peg.1331
Cell Wall and Capsule	Capsular and extracellular polysacchrides	Lipid-linked oligosaccharide synthesis related cluster	Exoenzymes regulatory protein AepA in lipid-linked oligosaccharide synthesis cluster	fig|6666666.1160998.peg.2605
Cell Wall and Capsule	Capsular and extracellular polysacchrides	Lipid-linked oligosaccharide synthesis related cluster	Cytoplasmic membrane protein FsxA	fig|6666666.1160998.peg.2603
Cell Wall and Capsule	Capsular and extracellular polysacchrides	Lipid-linked oligosaccharide synthesis related cluster	FIG00820327: hypothetical protein	fig|6666666.1160998.peg.4533
Cell Wall and Capsule	Capsular and extracellular polysacchrides	Lipid-linked oligosaccharide synthesis related cluster	Apolipoprotein N-acyltransferase (EC 2.3.1.-) in lipid-linked oligosaccharide synthesis cluster	fig|6666666.1160998.peg.6414
Cell Wall and Capsule	Capsular and extracellular polysacchrides	dTDP-rhamnose synthesis	Glucose-1-phosphate thymidylyltransferase (EC 2.7.7.24)	fig|6666666.1160998.peg.4780
Cell Wall and Capsule	Capsular and extracellular polysacchrides	dTDP-rhamnose synthesis	dTDP-glucose 4,6-dehydratase (EC 4.2.1.46)	fig|6666666.1160998.peg.4781
Cell Wall and Capsule	Capsular and extracellular polysacchrides	dTDP-rhamnose synthesis	dTDP-4-dehydrorhamnose 3,5-epimerase (EC 5.1.3.13)	fig|6666666.1160998.peg.1331
Amino Acids and Derivatives	Arginine; urea cycle, polyamines	Polyamine Metabolism	Putrescine ABC transporter putrescine-binding protein PotF (TC 3.A.1.11.2)	fig|6666666.1160998.peg.3596, fig|6666666.1160998.peg.3604
Amino Acids and Derivatives	Arginine; urea cycle, polyamines	Polyamine Metabolism	Spermidine synthase (EC 2.5.1.16)	fig|6666666.1160998.peg.6567
Amino Acids and Derivatives	Arginine; urea cycle, polyamines	Polyamine Metabolism	Putrescine transport ATP-binding protein PotG (TC 3.A.1.11.2)	fig|6666666.1160998.peg.3595
Amino Acids and Derivatives	Arginine; urea cycle, polyamines	Polyamine Metabolism	Putrescine transport system permease protein PotH (TC 3.A.1.11.2)	fig|6666666.1160998.peg.3594
Amino Acids and Derivatives	Arginine; urea cycle, polyamines	Polyamine Metabolism	Arginine decarboxylase (EC 4.1.1.19)	fig|6666666.1160998.peg.5416, fig|6666666.1160998.peg.5567
Amino Acids and Derivatives	Arginine; urea cycle, polyamines	Polyamine Metabolism	4-aminobutyraldehyde dehydrogenase (EC 1.2.1.19)	fig|6666666.1160998.peg.3605
Amino Acids and Derivatives	Arginine; urea cycle, polyamines	Polyamine Metabolism	Ornithine decarboxylase (EC 4.1.1.17)	fig|6666666.1160998.peg.5416, fig|6666666.1160998.peg.5567
Amino Acids and Derivatives	Arginine; urea cycle, polyamines	Polyamine Metabolism	Arginine/ornithine antiporter ArcD	fig|6666666.1160998.peg.1124
Amino Acids and Derivatives	Arginine; urea cycle, polyamines	Polyamine Metabolism	Putrescine transport system permease protein PotI (TC 3.A.1.11.2)	fig|6666666.1160998.peg.3593
Amino Acids and Derivatives	Arginine; urea cycle, polyamines	Arginine and Ornithine Degradation	Arginine decarboxylase (EC 4.1.1.19)	fig|6666666.1160998.peg.5416, fig|6666666.1160998.peg.5567
Amino Acids and Derivatives	Arginine; urea cycle, polyamines	Arginine and Ornithine Degradation	Delta-1-pyrroline-5-carboxylate dehydrogenase (EC 1.2.1.88)	fig|6666666.1160998.peg.3401
Amino Acids and Derivatives	Arginine; urea cycle, polyamines	Arginine and Ornithine Degradation	Ornithine decarboxylase (EC 4.1.1.17)	fig|6666666.1160998.peg.5416, fig|6666666.1160998.peg.5567
Amino Acids and Derivatives	Arginine; urea cycle, polyamines	Arginine and Ornithine Degradation	Arginine deiminase (EC 3.5.3.6)	fig|6666666.1160998.peg.1125, fig|6666666.1160998.peg.2066
Amino Acids and Derivatives	Arginine; urea cycle, polyamines	Arginine and Ornithine Degradation	Arginine/ornithine antiporter ArcD	fig|6666666.1160998.peg.1124
Amino Acids and Derivatives	Arginine; urea cycle, polyamines	Arginine and Ornithine Degradation	Ornithine carbamoyltransferase (EC 2.1.3.3)	fig|6666666.1160998.peg.2065
Amino Acids and Derivatives	Arginine; urea cycle, polyamines	Arginine and Ornithine Degradation	Ornithine aminotransferase (EC 2.6.1.13)	fig|6666666.1160998.peg.650
Amino Acids and Derivatives	Arginine; urea cycle, polyamines	Arginine and Ornithine Degradation	NADP-specific glutamate dehydrogenase (EC 1.4.1.4)	fig|6666666.1160998.peg.79
Amino Acids and Derivatives	Arginine; urea cycle, polyamines	Arginine and Ornithine Degradation	Arginine pathway regulatory protein ArgR, repressor of arg regulon	fig|6666666.1160998.peg.3362
Amino Acids and Derivatives	Arginine; urea cycle, polyamines	Arginine Deiminase Pathway	Arginine pathway regulatory protein ArgR, repressor of arg regulon	fig|6666666.1160998.peg.3362
Amino Acids and Derivatives	Arginine; urea cycle, polyamines	Arginine Deiminase Pathway	Arginine deiminase (EC 3.5.3.6)	fig|6666666.1160998.peg.1125, fig|6666666.1160998.peg.2066
Amino Acids and Derivatives	Arginine; urea cycle, polyamines	Arginine Deiminase Pathway	Ornithine carbamoyltransferase (EC 2.1.3.3)	fig|6666666.1160998.peg.2065
Amino Acids and Derivatives	Arginine; urea cycle, polyamines	Arginine Deiminase Pathway	Arginine/ornithine antiporter ArcD	fig|6666666.1160998.peg.1124
Amino Acids and Derivatives	Arginine; urea cycle, polyamines	Urea decomposition	Urease beta subunit (EC 3.5.1.5)	fig|6666666.1160998.peg.2172, fig|6666666.1160998.peg.5458
Amino Acids and Derivatives	Arginine; urea cycle, polyamines	Urea decomposition	Urease accessory protein UreG	fig|6666666.1160998.peg.2169
Amino Acids and Derivatives	Arginine; urea cycle, polyamines	Urea decomposition	Urease accessory protein UreD	fig|6666666.1160998.peg.2168
Amino Acids and Derivatives	Arginine; urea cycle, polyamines	Urea decomposition	Urea carboxylase-related amino acid permease	fig|6666666.1160998.peg.2046
Amino Acids and Derivatives	Arginine; urea cycle, polyamines	Urea decomposition	Urease gamma subunit (EC 3.5.1.5)	fig|6666666.1160998.peg.2174, fig|6666666.1160998.peg.5457
Amino Acids and Derivatives	Arginine; urea cycle, polyamines	Urea decomposition	Urease alpha subunit (EC 3.5.1.5)	fig|6666666.1160998.peg.2171, fig|6666666.1160998.peg.5459
Amino Acids and Derivatives	Arginine; urea cycle, polyamines	Urea decomposition	Eukaryotic-type low-affinity urea transporter	fig|6666666.1160998.peg.2175
Amino Acids and Derivatives	Arginine; urea cycle, polyamines	Urea decomposition	Urease accessory protein UreF	fig|6666666.1160998.peg.2170, fig|6666666.1160998.peg.5460
Amino Acids and Derivatives	Arginine; urea cycle, polyamines	Putrescine utilization pathways	Gamma-aminobutyrate:alpha-ketoglutarate aminotransferase (EC 2.6.1.19)	fig|6666666.1160998.peg.3587
Amino Acids and Derivatives	Arginine; urea cycle, polyamines	Putrescine utilization pathways	4-aminobutyraldehyde dehydrogenase (EC 1.2.1.19)	fig|6666666.1160998.peg.3605
Amino Acids and Derivatives	Arginine; urea cycle, polyamines	Urease subunits	Urease gamma subunit (EC 3.5.1.5)	fig|6666666.1160998.peg.2174, fig|6666666.1160998.peg.5457
Amino Acids and Derivatives	Arginine; urea cycle, polyamines	Urease subunits	Urease alpha subunit (EC 3.5.1.5)	fig|6666666.1160998.peg.2171, fig|6666666.1160998.peg.5459
Amino Acids and Derivatives	Arginine; urea cycle, polyamines	Urease subunits	Urease accessory protein UreD	fig|6666666.1160998.peg.2168
Amino Acids and Derivatives	Arginine; urea cycle, polyamines	Urease subunits	Urease accessory protein UreF	fig|6666666.1160998.peg.2170, fig|6666666.1160998.peg.5460
Amino Acids and Derivatives	Arginine; urea cycle, polyamines	Urease subunits	Urease accessory protein UreG	fig|6666666.1160998.peg.2169
Amino Acids and Derivatives	Arginine; urea cycle, polyamines	Urease subunits	Urease beta subunit (EC 3.5.1.5)	fig|6666666.1160998.peg.2172, fig|6666666.1160998.peg.5458
Amino Acids and Derivatives	Branched-chain amino acids	Leucine Degradation and HMG-CoA Metabolism	Branched-chain alpha-keto acid dehydrogenase, E1 component, alpha subunit (EC 1.2.4.4)	fig|6666666.1160998.peg.1463, fig|6666666.1160998.peg.1743
Amino Acids and Derivatives	Branched-chain amino acids	Leucine Degradation and HMG-CoA Metabolism	Hydroxymethylglutaryl-CoA lyase (EC 4.1.3.4)	fig|6666666.1160998.peg.5240
Amino Acids and Derivatives	Branched-chain amino acids	Leucine Degradation and HMG-CoA Metabolism	Isovaleryl-CoA dehydrogenase (EC 1.3.8.4)	fig|6666666.1160998.peg.5239
Amino Acids and Derivatives	Branched-chain amino acids	Leucine Degradation and HMG-CoA Metabolism	Methylcrotonyl-CoA carboxylase biotin-containing subunit (EC 6.4.1.4)	fig|6666666.1160998.peg.5241
Amino Acids and Derivatives	Branched-chain amino acids	Leucine Degradation and HMG-CoA Metabolism	Succinyl-CoA:3-ketoacid-coenzyme A transferase subunit B (EC 2.8.3.5)	fig|6666666.1160998.peg.4826
Amino Acids and Derivatives	Branched-chain amino acids	Leucine Degradation and HMG-CoA Metabolism	Acetoacetyl-CoA synthetase (EC 6.2.1.16)	fig|6666666.1160998.peg.3466
Amino Acids and Derivatives	Branched-chain amino acids	Leucine Degradation and HMG-CoA Metabolism	Branched-chain amino acid aminotransferase (EC 2.6.1.42)	fig|6666666.1160998.peg.6171
Amino Acids and Derivatives	Branched-chain amino acids	Leucine Degradation and HMG-CoA Metabolism	Succinyl-CoA:3-ketoacid-coenzyme A transferase subunit A (EC 2.8.3.5)	fig|6666666.1160998.peg.4827
Amino Acids and Derivatives	Branched-chain amino acids	Leucine Degradation and HMG-CoA Metabolism	Branched-chain alpha-keto acid dehydrogenase, E1 component, beta subunit (EC 1.2.4.4)	fig|6666666.1160998.peg.1462, fig|6666666.1160998.peg.1744
Amino Acids and Derivatives	Branched-chain amino acids	Leucine Degradation and HMG-CoA Metabolism	Methylglutaconyl-CoA hydratase (EC 4.2.1.18)	fig|6666666.1160998.peg.4354
Amino Acids and Derivatives	Branched-chain amino acids	Leucine Degradation and HMG-CoA Metabolism	Methylcrotonyl-CoA carboxylase carboxyl transferase subunit (EC 6.4.1.4)	fig|6666666.1160998.peg.5242
Amino Acids and Derivatives	Branched-chain amino acids	Leucine Degradation and HMG-CoA Metabolism	Dihydrolipoamide acyltransferase component of branched-chain alpha-keto acid dehydrogenase complex (EC 2.3.1.168)	fig|6666666.1160998.peg.1461, fig|6666666.1160998.peg.1745
Amino Acids and Derivatives	Branched-chain amino acids	Leucine Degradation and HMG-CoA Metabolism	Branched-chain acyl-CoA dehydrogenase (EC 1.3.99.12)	fig|6666666.1160998.peg.4424
Amino Acids and Derivatives	Branched-chain amino acids	Isoleucine degradation	Branched-chain amino acid aminotransferase (EC 2.6.1.42)	fig|6666666.1160998.peg.6171
Amino Acids and Derivatives	Branched-chain amino acids	Isoleucine degradation	Branched-chain alpha-keto acid dehydrogenase, E1 component, beta subunit (EC 1.2.4.4)	fig|6666666.1160998.peg.1462, fig|6666666.1160998.peg.1744
Amino Acids and Derivatives	Branched-chain amino acids	Isoleucine degradation	3-hydroxyacyl-CoA dehydrogenase (EC 1.1.1.35)	fig|6666666.1160998.peg.1193, fig|6666666.1160998.peg.2725, fig|6666666.1160998.peg.3910, fig|6666666.1160998.peg.4035, fig|6666666.1160998.peg.4907, fig|6666666.1160998.peg.5166, fig|6666666.1160998.peg.5796
Amino Acids and Derivatives	Branched-chain amino acids	Isoleucine degradation	Enoyl-CoA hydratase (EC 4.2.1.17)	fig|6666666.1160998.peg.340, fig|6666666.1160998.peg.2725, fig|6666666.1160998.peg.2994, fig|6666666.1160998.peg.3806, fig|6666666.1160998.peg.4711, fig|6666666.1160998.peg.5261, fig|6666666.1160998.peg.6586
Amino Acids and Derivatives	Branched-chain amino acids	Isoleucine degradation	Dihydrolipoamide acyltransferase component of branched-chain alpha-keto acid dehydrogenase complex (EC 2.3.1.168)	fig|6666666.1160998.peg.1461, fig|6666666.1160998.peg.1745
Amino Acids and Derivatives	Branched-chain amino acids	Isoleucine degradation	Branched-chain acyl-CoA dehydrogenase (EC 1.3.99.12)	fig|6666666.1160998.peg.4424
Amino Acids and Derivatives	Branched-chain amino acids	Isoleucine degradation	Butyryl-CoA dehydrogenase (EC 1.3.8.1)	fig|6666666.1160998.peg.4033
Amino Acids and Derivatives	Branched-chain amino acids	Isoleucine degradation	Branched-chain alpha-keto acid dehydrogenase, E1 component, alpha subunit (EC 1.2.4.4)	fig|6666666.1160998.peg.1463, fig|6666666.1160998.peg.1743
Amino Acids and Derivatives	Branched-chain amino acids	Isoleucine degradation	3-ketoacyl-CoA thiolase (EC 2.3.1.16)	fig|6666666.1160998.peg.2668, fig|6666666.1160998.peg.2726, fig|6666666.1160998.peg.3911, fig|6666666.1160998.peg.4765, fig|6666666.1160998.peg.5592, fig|6666666.1160998.peg.6799
Amino Acids and Derivatives	Branched-chain amino acids	Isoleucine degradation	Enoyl-CoA hydratase [isoleucine degradation] (EC 4.2.1.17)	fig|6666666.1160998.peg.3910
Amino Acids and Derivatives	Branched-chain amino acids	Leucine Biosynthesis	2-isopropylmalate synthase (EC 2.3.3.13)	fig|6666666.1160998.peg.5524
Amino Acids and Derivatives	Branched-chain amino acids	Leucine Biosynthesis	3-isopropylmalate dehydratase large subunit (EC 4.2.1.33)	fig|6666666.1160998.peg.2381
Amino Acids and Derivatives	Branched-chain amino acids	Leucine Biosynthesis	3-isopropylmalate dehydrogenase (EC 1.1.1.85)	fig|6666666.1160998.peg.6170
Amino Acids and Derivatives	Branched-chain amino acids	Leucine Biosynthesis	3-isopropylmalate dehydratase small subunit (EC 4.2.1.33)	fig|6666666.1160998.peg.2380
Amino Acids and Derivatives	Branched-chain amino acids	Leucine Biosynthesis	Branched-chain amino acid aminotransferase (EC 2.6.1.42)	fig|6666666.1160998.peg.6171
Amino Acids and Derivatives	Branched-chain amino acids	Valine degradation	Dihydrolipoamide acyltransferase component of branched-chain alpha-keto acid dehydrogenase complex (EC 2.3.1.168)	fig|6666666.1160998.peg.1461, fig|6666666.1160998.peg.1745
Amino Acids and Derivatives	Branched-chain amino acids	Valine degradation	Butyryl-CoA dehydrogenase (EC 1.3.8.1)	fig|6666666.1160998.peg.4033
Amino Acids and Derivatives	Branched-chain amino acids	Valine degradation	3-hydroxyisobutyryl-CoA hydrolase (EC 3.1.2.4)	fig|6666666.1160998.peg.4423, fig|6666666.1160998.peg.4659
Amino Acids and Derivatives	Branched-chain amino acids	Valine degradation	Methylmalonate-semialdehyde dehydrogenase (EC 1.2.1.27)	fig|6666666.1160998.peg.4425
Amino Acids and Derivatives	Branched-chain amino acids	Valine degradation	Branched-chain acyl-CoA dehydrogenase (EC 1.3.99.12)	fig|6666666.1160998.peg.4424
Amino Acids and Derivatives	Branched-chain amino acids	Valine degradation	Branched-chain alpha-keto acid dehydrogenase, E1 component, beta subunit (EC 1.2.4.4)	fig|6666666.1160998.peg.1462, fig|6666666.1160998.peg.1744
Amino Acids and Derivatives	Branched-chain amino acids	Valine degradation	3-hydroxyacyl-CoA dehydrogenase (EC 1.1.1.35)	fig|6666666.1160998.peg.1193, fig|6666666.1160998.peg.2725, fig|6666666.1160998.peg.3910, fig|6666666.1160998.peg.4035, fig|6666666.1160998.peg.4907, fig|6666666.1160998.peg.5166, fig|6666666.1160998.peg.5796
Amino Acids and Derivatives	Branched-chain amino acids	Valine degradation	Enoyl-CoA hydratase (EC 4.2.1.17)	fig|6666666.1160998.peg.340, fig|6666666.1160998.peg.2725, fig|6666666.1160998.peg.2994, fig|6666666.1160998.peg.3806, fig|6666666.1160998.peg.4711, fig|6666666.1160998.peg.5261, fig|6666666.1160998.peg.6586
Amino Acids and Derivatives	Branched-chain amino acids	Valine degradation	Branched-chain amino acid aminotransferase (EC 2.6.1.42)	fig|6666666.1160998.peg.6171
Amino Acids and Derivatives	Branched-chain amino acids	Valine degradation	3-hydroxyisobutyrate dehydrogenase (EC 1.1.1.31)	fig|6666666.1160998.peg.4422
Amino Acids and Derivatives	Branched-chain amino acids	Valine degradation	Branched-chain alpha-keto acid dehydrogenase, E1 component, alpha subunit (EC 1.2.4.4)	fig|6666666.1160998.peg.1463, fig|6666666.1160998.peg.1743
Amino Acids and Derivatives	Branched-chain amino acids	HMG CoA Synthesis	Hydroxymethylglutaryl-CoA lyase (EC 4.1.3.4)	fig|6666666.1160998.peg.5240
Amino Acids and Derivatives	Branched-chain amino acids	HMG CoA Synthesis	Isovaleryl-CoA dehydrogenase (EC 1.3.8.4)	fig|6666666.1160998.peg.5239
Amino Acids and Derivatives	Branched-chain amino acids	HMG CoA Synthesis	Methylcrotonyl-CoA carboxylase biotin-containing subunit (EC 6.4.1.4)	fig|6666666.1160998.peg.5241
Amino Acids and Derivatives	Branched-chain amino acids	HMG CoA Synthesis	Methylglutaconyl-CoA hydratase (EC 4.2.1.18)	fig|6666666.1160998.peg.4354
Amino Acids and Derivatives	Branched-chain amino acids	HMG CoA Synthesis	Acetoacetyl-CoA synthetase (EC 6.2.1.16)	fig|6666666.1160998.peg.3466
Amino Acids and Derivatives	Branched-chain amino acids	HMG CoA Synthesis	Methylcrotonyl-CoA carboxylase carboxyl transferase subunit (EC 6.4.1.4)	fig|6666666.1160998.peg.5242
Amino Acids and Derivatives	Branched-chain amino acids	Branched-Chain Amino Acid Biosynthesis	Threonine dehydratase, catabolic (EC 4.3.1.19)	fig|6666666.1160998.peg.2185
Amino Acids and Derivatives	Branched-chain amino acids	Branched-Chain Amino Acid Biosynthesis	3-isopropylmalate dehydrogenase (EC 1.1.1.85)	fig|6666666.1160998.peg.6170
Amino Acids and Derivatives	Branched-chain amino acids	Branched-Chain Amino Acid Biosynthesis	3-isopropylmalate dehydratase large subunit (EC 4.2.1.33)	fig|6666666.1160998.peg.2381
Amino Acids and Derivatives	Branched-chain amino acids	Branched-Chain Amino Acid Biosynthesis	Branched-chain amino acid aminotransferase (EC 2.6.1.42)	fig|6666666.1160998.peg.6171
Amino Acids and Derivatives	Branched-chain amino acids	Branched-Chain Amino Acid Biosynthesis	(R)-citramalate synthase (EC 2.3.1.182)	fig|6666666.1160998.peg.5176
Amino Acids and Derivatives	Branched-chain amino acids	Branched-Chain Amino Acid Biosynthesis	3-isopropylmalate dehydratase small subunit (EC 4.2.1.33)	fig|6666666.1160998.peg.2380
Amino Acids and Derivatives	Branched-chain amino acids	Branched-Chain Amino Acid Biosynthesis	Acetolactate synthase small subunit (EC 2.2.1.6)	fig|6666666.1160998.peg.2968
Amino Acids and Derivatives	Branched-chain amino acids	Branched-Chain Amino Acid Biosynthesis	Acetolactate synthase large subunit (EC 2.2.1.6)	fig|6666666.1160998.peg.2969
Amino Acids and Derivatives	Branched-chain amino acids	Branched-Chain Amino Acid Biosynthesis	Dihydroxy-acid dehydratase (EC 4.2.1.9)	fig|6666666.1160998.peg.6481
Amino Acids and Derivatives	Branched-chain amino acids	Branched-Chain Amino Acid Biosynthesis	2-isopropylmalate synthase (EC 2.3.3.13)	fig|6666666.1160998.peg.5524
Amino Acids and Derivatives	Branched-chain amino acids	Branched-Chain Amino Acid Biosynthesis	Leucine-responsive regulatory protein, regulator for leucine (or lrp) regulon and high-affinity branched-chain amino acid transport system	fig|6666666.1160998.peg.1464
Amino Acids and Derivatives	Proline and 4-hydroxyproline	Proline, 4-hydroxyproline uptake and utilization	4-hydroxyproline epimerase (EC 5.1.1.8)	fig|6666666.1160998.peg.5617
Amino Acids and Derivatives	Proline and 4-hydroxyproline	Proline, 4-hydroxyproline uptake and utilization	1-pyrroline-4-hydroxy-2-carboxylate deaminase (EC 3.5.4.22)	fig|6666666.1160998.peg.5618
Amino Acids and Derivatives	Proline and 4-hydroxyproline	Proline, 4-hydroxyproline uptake and utilization	Proline iminopeptidase (EC 3.4.11.5)	fig|6666666.1160998.peg.644
Amino Acids and Derivatives	Proline and 4-hydroxyproline	Proline, 4-hydroxyproline uptake and utilization	Delta-1-pyrroline-5-carboxylate dehydrogenase (EC 1.2.1.88)	fig|6666666.1160998.peg.3401
Amino Acids and Derivatives	Proline and 4-hydroxyproline	Proline, 4-hydroxyproline uptake and utilization	Microbial collagenase, secreted (EC 3.4.24.3)	fig|6666666.1160998.peg.2707
Amino Acids and Derivatives	Proline and 4-hydroxyproline	Proline, 4-hydroxyproline uptake and utilization	D-amino-acid oxidase (EC 1.4.3.3)	fig|6666666.1160998.peg.2708, fig|6666666.1160998.peg.5395
Amino Acids and Derivatives	Proline and 4-hydroxyproline	Proline Synthesis	Gamma-glutamyl phosphate reductase (EC 1.2.1.41)	fig|6666666.1160998.peg.1002
Amino Acids and Derivatives	Proline and 4-hydroxyproline	Proline Synthesis	NADP-specific glutamate dehydrogenase (EC 1.4.1.4)	fig|6666666.1160998.peg.79
Amino Acids and Derivatives	Proline and 4-hydroxyproline	Proline Synthesis	RNA-binding C-terminal domain PUA	fig|6666666.1160998.peg.1004
Amino Acids and Derivatives	Proline and 4-hydroxyproline	Proline Synthesis	Glutamate 5-kinase (EC 2.7.2.11)	fig|6666666.1160998.peg.1004
Amino Acids and Derivatives	Proline and 4-hydroxyproline	Proline Synthesis	Pyrroline-5-carboxylate reductase (EC 1.5.1.2)	fig|6666666.1160998.peg.6419
Amino Acids and Derivatives	Amino Acids and Derivatives - no subcategory	Creatine and Creatinine Degradation	Cytosine deaminase (EC 3.5.4.1)	fig|6666666.1160998.peg.6520
Amino Acids and Derivatives	Alanine, serine, and glycine	Glycine cleavage system	Glycine dehydrogenase [decarboxylating] (glycine cleavage system P protein) (EC 1.4.4.2)	fig|6666666.1160998.peg.2580
Amino Acids and Derivatives	Alanine, serine, and glycine	Glycine cleavage system	Aminomethyltransferase (glycine cleavage system T protein) (EC 2.1.2.10)	fig|6666666.1160998.peg.1143
Amino Acids and Derivatives	Alanine, serine, and glycine	Glycine cleavage system	Glycine cleavage system H protein	fig|6666666.1160998.peg.1144
Amino Acids and Derivatives	Alanine, serine, and glycine	Alanine biosynthesis	Cysteine desulfurase (EC 2.8.1.7)	fig|6666666.1160998.peg.2499, fig|6666666.1160998.peg.3310, fig|6666666.1160998.peg.4182, fig|6666666.1160998.peg.4502, fig|6666666.1160998.peg.4807, fig|6666666.1160998.peg.6655
Amino Acids and Derivatives	Alanine, serine, and glycine	Alanine biosynthesis	Ferredoxin, 2Fe-2S	fig|6666666.1160998.peg.4315
Amino Acids and Derivatives	Alanine, serine, and glycine	Alanine biosynthesis	Alanine racemase (EC 5.1.1.1)	fig|6666666.1160998.peg.503
Amino Acids and Derivatives	Alanine, serine, and glycine	Alanine biosynthesis	Branched-chain amino acid aminotransferase (EC 2.6.1.42)	fig|6666666.1160998.peg.6171
Amino Acids and Derivatives	Alanine, serine, and glycine	Serine Biosynthesis	Phosphoserine aminotransferase (EC 2.6.1.52)	fig|6666666.1160998.peg.6155
Amino Acids and Derivatives	Alanine, serine, and glycine	Serine Biosynthesis	D-3-phosphoglycerate dehydrogenase (EC 1.1.1.95)	fig|6666666.1160998.peg.4264, fig|6666666.1160998.peg.4941, fig|6666666.1160998.peg.5001, fig|6666666.1160998.peg.5163
Amino Acids and Derivatives	Alanine, serine, and glycine	Serine Biosynthesis	Serine hydroxymethyltransferase (EC 2.1.2.1)	fig|6666666.1160998.peg.1145, fig|6666666.1160998.peg.4049, fig|6666666.1160998.peg.4259
Amino Acids and Derivatives	Alanine, serine, and glycine	Serine Biosynthesis	Phosphoserine phosphatase (EC 3.1.3.3)	fig|6666666.1160998.peg.1724, fig|6666666.1160998.peg.2825, fig|6666666.1160998.peg.3786, fig|6666666.1160998.peg.1724, fig|6666666.1160998.peg.2825, fig|6666666.1160998.peg.3786
Amino Acids and Derivatives	Alanine, serine, and glycine	Glycine and Serine Utilization	Serine hydroxymethyltransferase (EC 2.1.2.1)	fig|6666666.1160998.peg.1145, fig|6666666.1160998.peg.4049, fig|6666666.1160998.peg.4259
Amino Acids and Derivatives	Alanine, serine, and glycine	Glycine and Serine Utilization	2-amino-3-ketobutyrate coenzyme A ligase (EC 2.3.1.29)	fig|6666666.1160998.peg.4864
Amino Acids and Derivatives	Alanine, serine, and glycine	Glycine and Serine Utilization	Phosphoserine aminotransferase (EC 2.6.1.52)	fig|6666666.1160998.peg.6155
Amino Acids and Derivatives	Alanine, serine, and glycine	Glycine and Serine Utilization	Phosphoserine phosphatase (EC 3.1.3.3)	fig|6666666.1160998.peg.1724, fig|6666666.1160998.peg.2825, fig|6666666.1160998.peg.3786
Amino Acids and Derivatives	Alanine, serine, and glycine	Glycine and Serine Utilization	D-3-phosphoglycerate dehydrogenase (EC 1.1.1.95)	fig|6666666.1160998.peg.4264, fig|6666666.1160998.peg.4941, fig|6666666.1160998.peg.5001, fig|6666666.1160998.peg.5163
Amino Acids and Derivatives	Alanine, serine, and glycine	Glycine and Serine Utilization	Glycine dehydrogenase [decarboxylating] (glycine cleavage system P protein) (EC 1.4.4.2)	fig|6666666.1160998.peg.2580
Amino Acids and Derivatives	Alanine, serine, and glycine	Glycine and Serine Utilization	L-serine dehydratase, (PLP)-dependent (EC 4.3.1.17)	fig|6666666.1160998.peg.2185
Amino Acids and Derivatives	Alanine, serine, and glycine	Glycine and Serine Utilization	Threonine dehydratase, catabolic (EC 4.3.1.19)	fig|6666666.1160998.peg.2185
Amino Acids and Derivatives	Alanine, serine, and glycine	Glycine and Serine Utilization	Glycine cleavage system H protein	fig|6666666.1160998.peg.1144
Amino Acids and Derivatives	Alanine, serine, and glycine	Glycine and Serine Utilization	L-serine dehydratase, alpha subunit (EC 4.3.1.17)	fig|6666666.1160998.peg.1146
Amino Acids and Derivatives	Alanine, serine, and glycine	Glycine and Serine Utilization	Seryl-tRNA synthetase (EC 6.1.1.11)	fig|6666666.1160998.peg.4541
Amino Acids and Derivatives	Alanine, serine, and glycine	Glycine and Serine Utilization	Glycerate kinase (EC 2.7.1.31)	fig|6666666.1160998.peg.4129
Amino Acids and Derivatives	Alanine, serine, and glycine	Glycine and Serine Utilization	Aminomethyltransferase (glycine cleavage system T protein) (EC 2.1.2.10)	fig|6666666.1160998.peg.1143
Amino Acids and Derivatives	Alanine, serine, and glycine	Glycine and Serine Utilization	L-serine dehydratase, beta subunit (EC 4.3.1.17)	fig|6666666.1160998.peg.1146
Amino Acids and Derivatives	Alanine, serine, and glycine	Glycine and Serine Utilization	Cystathionine gamma-lyase (EC 4.4.1.1)	fig|6666666.1160998.peg.5679, fig|6666666.1160998.peg.6007
Amino Acids and Derivatives	Alanine, serine, and glycine	Glycine and Serine Utilization	Cystathionine beta-synthase (EC 4.2.1.22)	fig|6666666.1160998.peg.6683
Amino Acids and Derivatives	Alanine, serine, and glycine	Glycine Biosynthesis	L-threonine 3-dehydrogenase (EC 1.1.1.103)	fig|6666666.1160998.peg.4863
Amino Acids and Derivatives	Alanine, serine, and glycine	Glycine Biosynthesis	2-amino-3-ketobutyrate coenzyme A ligase (EC 2.3.1.29)	fig|6666666.1160998.peg.4864
Amino Acids and Derivatives	Alanine, serine, and glycine	Glycine Biosynthesis	Serine hydroxymethyltransferase (EC 2.1.2.1)	fig|6666666.1160998.peg.1145, fig|6666666.1160998.peg.4049, fig|6666666.1160998.peg.4259
Amino Acids and Derivatives	Polyamines	DAP (1,3-diaminopropane) production	Siderophore biosynthesis L-2,4-diaminobutyrate decarboxylase	fig|6666666.1160998.peg.2412, fig|6666666.1160998.peg.2900
Amino Acids and Derivatives	Polyamines	DAP (1,3-diaminopropane) production	Siderophore biosynthesis diaminobutyrate--2-oxoglutarate aminotransferase (EC 2.6.1.76)	fig|6666666.1160998.peg.3072
Amino Acids and Derivatives	Glutamine, glutamate, aspartate, asparagine; ammonia assimilation	Glutamate dehydrogenases	NADP-specific glutamate dehydrogenase (EC 1.4.1.4)	fig|6666666.1160998.peg.79
Amino Acids and Derivatives	Glutamine, glutamate, aspartate, asparagine; ammonia assimilation	Glutamate dehydrogenases	NAD-specific glutamate dehydrogenase (EC 1.4.1.2), large form	fig|6666666.1160998.peg.2363
Amino Acids and Derivatives	Glutamine, glutamate, aspartate, asparagine; ammonia assimilation	Glutamine synthetases	Glutamine synthetase type II, eukaryotic (EC 6.3.1.2)	fig|6666666.1160998.peg.6345
Amino Acids and Derivatives	Glutamine, glutamate, aspartate, asparagine; ammonia assimilation	Glutamine synthetases	Glutamine synthetase type I (EC 6.3.1.2)	fig|6666666.1160998.peg.2054, fig|6666666.1160998.peg.6206
Amino Acids and Derivatives	Glutamine, glutamate, aspartate, asparagine; ammonia assimilation	Glutamine, Glutamate, Aspartate and Asparagine Biosynthesis	Glutamine synthetase type I (EC 6.3.1.2)	fig|6666666.1160998.peg.2054, fig|6666666.1160998.peg.6206
Amino Acids and Derivatives	Glutamine, glutamate, aspartate, asparagine; ammonia assimilation	Glutamine, Glutamate, Aspartate and Asparagine Biosynthesis	Glutaminase (EC 3.5.1.2)	fig|6666666.1160998.peg.16, fig|6666666.1160998.peg.2443
Amino Acids and Derivatives	Glutamine, glutamate, aspartate, asparagine; ammonia assimilation	Glutamine, Glutamate, Aspartate and Asparagine Biosynthesis	Glutamine synthetase type II, eukaryotic (EC 6.3.1.2)	fig|6666666.1160998.peg.6345
Amino Acids and Derivatives	Glutamine, glutamate, aspartate, asparagine; ammonia assimilation	Glutamine, Glutamate, Aspartate and Asparagine Biosynthesis	NAD-specific glutamate dehydrogenase (EC 1.4.1.2), large form	fig|6666666.1160998.peg.2363
Amino Acids and Derivatives	Glutamine, glutamate, aspartate, asparagine; ammonia assimilation	Glutamine, Glutamate, Aspartate and Asparagine Biosynthesis	Glutamine synthetase family protein in hypothetical Actinobacterial gene cluster	fig|6666666.1160998.peg.197
Amino Acids and Derivatives	Glutamine, glutamate, aspartate, asparagine; ammonia assimilation	Glutamine, Glutamate, Aspartate and Asparagine Biosynthesis	Glutamate synthase [NADPH] small chain (EC 1.4.1.13)	fig|6666666.1160998.peg.880
Amino Acids and Derivatives	Glutamine, glutamate, aspartate, asparagine; ammonia assimilation	Glutamine, Glutamate, Aspartate and Asparagine Biosynthesis	Glutamate racemase (EC 5.1.1.3)	fig|6666666.1160998.peg.5924
Amino Acids and Derivatives	Glutamine, glutamate, aspartate, asparagine; ammonia assimilation	Glutamine, Glutamate, Aspartate and Asparagine Biosynthesis	Aspartate aminotransferase (EC 2.6.1.1)	fig|6666666.1160998.peg.647, fig|6666666.1160998.peg.952, fig|6666666.1160998.peg.1631, fig|6666666.1160998.peg.1790, fig|6666666.1160998.peg.2359, fig|6666666.1160998.peg.3379, fig|6666666.1160998.peg.4529, fig|6666666.1160998.peg.4722
Amino Acids and Derivatives	Glutamine, glutamate, aspartate, asparagine; ammonia assimilation	Glutamine, Glutamate, Aspartate and Asparagine Biosynthesis	NADP-specific glutamate dehydrogenase (EC 1.4.1.4)	fig|6666666.1160998.peg.79
Amino Acids and Derivatives	Glutamine, glutamate, aspartate, asparagine; ammonia assimilation	Glutamine, Glutamate, Aspartate and Asparagine Biosynthesis	Glutamate synthase [NADPH] large chain (EC 1.4.1.13)	fig|6666666.1160998.peg.879
Amino Acids and Derivatives	Glutamine, glutamate, aspartate, asparagine; ammonia assimilation	Glutamine, Glutamate, Aspartate and Asparagine Biosynthesis	Leucine-responsive regulatory protein, regulator for leucine (or lrp) regulon and high-affinity branched-chain amino acid transport system	fig|6666666.1160998.peg.1464
Amino Acids and Derivatives	Glutamine, glutamate, aspartate, asparagine; ammonia assimilation	Glutamine, Glutamate, Aspartate and Asparagine Biosynthesis	Asparagine synthetase [glutamine-hydrolyzing] (EC 6.3.5.4)	fig|6666666.1160998.peg.1427, fig|6666666.1160998.peg.4411
Amino Acids and Derivatives	Lysine, threonine, methionine, and cysteine	Methionine Biosynthesis	5-methyltetrahydropteroyltriglutamate--homocysteine methyltransferase (EC 2.1.1.14)	fig|6666666.1160998.peg.2413
Amino Acids and Derivatives	Lysine, threonine, methionine, and cysteine	Methionine Biosynthesis	O-acetylhomoserine sulfhydrylase (EC 2.5.1.49)	fig|6666666.1160998.peg.5789
Amino Acids and Derivatives	Lysine, threonine, methionine, and cysteine	Methionine Biosynthesis	O-succinylhomoserine sulfhydrylase (EC 2.5.1.48)	fig|6666666.1160998.peg.5789
Amino Acids and Derivatives	Lysine, threonine, methionine, and cysteine	Methionine Biosynthesis	Homoserine kinase (EC 2.7.1.39)	fig|6666666.1160998.peg.1740, fig|6666666.1160998.peg.1924
Amino Acids and Derivatives	Lysine, threonine, methionine, and cysteine	Methionine Biosynthesis	S-adenosylmethionine synthetase (EC 2.5.1.6)	fig|6666666.1160998.peg.6333
Amino Acids and Derivatives	Lysine, threonine, methionine, and cysteine	Methionine Biosynthesis	Methionine ABC transporter ATP-binding protein	fig|6666666.1160998.peg.4698
Amino Acids and Derivatives	Lysine, threonine, methionine, and cysteine	Methionine Biosynthesis	Cystathionine beta-synthase (EC 4.2.1.22)	fig|6666666.1160998.peg.6683
Amino Acids and Derivatives	Lysine, threonine, methionine, and cysteine	Methionine Biosynthesis	Homocysteine S-methyltransferase (EC 2.1.1.10)	fig|6666666.1160998.peg.4877
Amino Acids and Derivatives	Lysine, threonine, methionine, and cysteine	Methionine Biosynthesis	Adenosylhomocysteinase (EC 3.3.1.1)	fig|6666666.1160998.peg.5422
Amino Acids and Derivatives	Lysine, threonine, methionine, and cysteine	Methionine Biosynthesis	Cystathionine gamma-lyase (EC 4.4.1.1)	fig|6666666.1160998.peg.5679, fig|6666666.1160998.peg.6007
Amino Acids and Derivatives	Lysine, threonine, methionine, and cysteine	Methionine Biosynthesis	Methionine ABC transporter substrate-binding protein	fig|6666666.1160998.peg.4700
Amino Acids and Derivatives	Lysine, threonine, methionine, and cysteine	Methionine Biosynthesis	Methionine ABC transporter permease protein	fig|6666666.1160998.peg.4699
Amino Acids and Derivatives	Lysine, threonine, methionine, and cysteine	Methionine Biosynthesis	5,10-methylenetetrahydrofolate reductase (EC 1.5.1.20)	fig|6666666.1160998.peg.161
Amino Acids and Derivatives	Lysine, threonine, methionine, and cysteine	Methionine Biosynthesis	Homoserine dehydrogenase (EC 1.1.1.3)	fig|6666666.1160998.peg.4772
Amino Acids and Derivatives	Lysine, threonine, methionine, and cysteine	Methionine Biosynthesis	Homoserine O-acetyltransferase (EC 2.3.1.31)	fig|6666666.1160998.peg.5788
Amino Acids and Derivatives	Lysine, threonine, methionine, and cysteine	Methionine Biosynthesis	5-methyltetrahydrofolate--homocysteine methyltransferase (EC 2.1.1.13)	fig|6666666.1160998.peg.1165, fig|6666666.1160998.peg.5874
Amino Acids and Derivatives	Lysine, threonine, methionine, and cysteine	Methionine Degradation	Methionine ABC transporter permease protein	fig|6666666.1160998.peg.4699
Amino Acids and Derivatives	Lysine, threonine, methionine, and cysteine	Methionine Degradation	Methionine ABC transporter substrate-binding protein	fig|6666666.1160998.peg.4700
Amino Acids and Derivatives	Lysine, threonine, methionine, and cysteine	Methionine Degradation	Pyruvate dehydrogenase E1 component (EC 1.2.4.1)	fig|6666666.1160998.peg.3987, fig|6666666.1160998.peg.4276
Amino Acids and Derivatives	Lysine, threonine, methionine, and cysteine	Methionine Degradation	Cystathionine gamma-lyase (EC 4.4.1.1)	fig|6666666.1160998.peg.5679, fig|6666666.1160998.peg.6007
Amino Acids and Derivatives	Lysine, threonine, methionine, and cysteine	Methionine Degradation	Cystathionine beta-synthase (EC 4.2.1.22)	fig|6666666.1160998.peg.6683
Amino Acids and Derivatives	Lysine, threonine, methionine, and cysteine	Methionine Degradation	Adenosylhomocysteinase (EC 3.3.1.1)	fig|6666666.1160998.peg.5422
Amino Acids and Derivatives	Lysine, threonine, methionine, and cysteine	Methionine Degradation	S-adenosylmethionine synthetase (EC 2.5.1.6)	fig|6666666.1160998.peg.6333
Amino Acids and Derivatives	Lysine, threonine, methionine, and cysteine	Methionine Degradation	Methionine ABC transporter ATP-binding protein	fig|6666666.1160998.peg.4698
Amino Acids and Derivatives	Lysine, threonine, methionine, and cysteine	Threonine and Homoserine Biosynthesis	Threonine synthase (EC 4.2.3.1)	fig|6666666.1160998.peg.3096, fig|6666666.1160998.peg.4773
Amino Acids and Derivatives	Lysine, threonine, methionine, and cysteine	Threonine and Homoserine Biosynthesis	Homoserine dehydrogenase (EC 1.1.1.3)	fig|6666666.1160998.peg.4772
Amino Acids and Derivatives	Lysine, threonine, methionine, and cysteine	Threonine and Homoserine Biosynthesis	Aspartokinase (EC 2.7.2.4)	fig|6666666.1160998.peg.2321
Amino Acids and Derivatives	Lysine, threonine, methionine, and cysteine	Threonine and Homoserine Biosynthesis	Aspartate aminotransferase (EC 2.6.1.1)	fig|6666666.1160998.peg.647, fig|6666666.1160998.peg.952, fig|6666666.1160998.peg.1631, fig|6666666.1160998.peg.1790, fig|6666666.1160998.peg.2359, fig|6666666.1160998.peg.3379, fig|6666666.1160998.peg.4529, fig|6666666.1160998.peg.4722
Amino Acids and Derivatives	Lysine, threonine, methionine, and cysteine	Threonine and Homoserine Biosynthesis	Homoserine kinase (EC 2.7.1.39)	fig|6666666.1160998.peg.1740, fig|6666666.1160998.peg.1924
Amino Acids and Derivatives	Lysine, threonine, methionine, and cysteine	Threonine and Homoserine Biosynthesis	Aspartate-semialdehyde dehydrogenase (EC 1.2.1.11)	fig|6666666.1160998.peg.2313, fig|6666666.1160998.peg.2322
Amino Acids and Derivatives	Lysine, threonine, methionine, and cysteine	Lysine Biosynthesis DAP Pathway	N-succinyl-L,L-diaminopimelate desuccinylase (EC 3.5.1.18)	fig|6666666.1160998.peg.3146
Amino Acids and Derivatives	Lysine, threonine, methionine, and cysteine	Lysine Biosynthesis DAP Pathway	4-hydroxy-tetrahydrodipicolinate reductase (EC 1.17.1.8)	fig|6666666.1160998.peg.1035
Amino Acids and Derivatives	Lysine, threonine, methionine, and cysteine	Lysine Biosynthesis DAP Pathway	2,3,4,5-tetrahydropyridine-2,6-dicarboxylate N-succinyltransferase (EC 2.3.1.117)	fig|6666666.1160998.peg.5149
Amino Acids and Derivatives	Lysine, threonine, methionine, and cysteine	Lysine Biosynthesis DAP Pathway	Aspartate-semialdehyde dehydrogenase (EC 1.2.1.11)	fig|6666666.1160998.peg.2313, fig|6666666.1160998.peg.2322
Amino Acids and Derivatives	Lysine, threonine, methionine, and cysteine	Lysine Biosynthesis DAP Pathway	4-hydroxy-tetrahydrodipicolinate synthase (EC 4.3.3.7)	fig|6666666.1160998.peg.1030, fig|6666666.1160998.peg.5150
Amino Acids and Derivatives	Lysine, threonine, methionine, and cysteine	Lysine Biosynthesis DAP Pathway	Diaminopimelate decarboxylase (EC 4.1.1.20)	fig|6666666.1160998.peg.1878, fig|6666666.1160998.peg.4771
Amino Acids and Derivatives	Lysine, threonine, methionine, and cysteine	Lysine Biosynthesis DAP Pathway	Diaminopimelate epimerase (EC 5.1.1.7)	fig|6666666.1160998.peg.4046, fig|6666666.1160998.peg.5615
Amino Acids and Derivatives	Lysine, threonine, methionine, and cysteine	Lysine Biosynthesis DAP Pathway	Aspartokinase (EC 2.7.2.4)	fig|6666666.1160998.peg.2321
Amino Acids and Derivatives	Lysine, threonine, methionine, and cysteine	Lysine Biosynthesis DAP Pathway, GJO scratch	Diaminopimelate decarboxylase (EC 4.1.1.20)	fig|6666666.1160998.peg.1878, fig|6666666.1160998.peg.4771
Amino Acids and Derivatives	Lysine, threonine, methionine, and cysteine	Lysine Biosynthesis DAP Pathway, GJO scratch	Diaminopimelate epimerase (EC 5.1.1.7)	fig|6666666.1160998.peg.4046, fig|6666666.1160998.peg.5615
Amino Acids and Derivatives	Lysine, threonine, methionine, and cysteine	Lysine Biosynthesis DAP Pathway, GJO scratch	Aspartokinase (EC 2.7.2.4)	fig|6666666.1160998.peg.2321
Amino Acids and Derivatives	Lysine, threonine, methionine, and cysteine	Lysine Biosynthesis DAP Pathway, GJO scratch	2,3,4,5-tetrahydropyridine-2,6-dicarboxylate N-succinyltransferase (EC 2.3.1.117)	fig|6666666.1160998.peg.5149
Amino Acids and Derivatives	Lysine, threonine, methionine, and cysteine	Lysine Biosynthesis DAP Pathway, GJO scratch	N-succinyl-L,L-diaminopimelate desuccinylase (EC 3.5.1.18)	fig|6666666.1160998.peg.3146
Amino Acids and Derivatives	Lysine, threonine, methionine, and cysteine	Lysine Biosynthesis DAP Pathway, GJO scratch	4-hydroxy-tetrahydrodipicolinate reductase (EC 1.17.1.8)	fig|6666666.1160998.peg.1035
Amino Acids and Derivatives	Lysine, threonine, methionine, and cysteine	Lysine Biosynthesis DAP Pathway, GJO scratch	Aspartate-semialdehyde dehydrogenase (EC 1.2.1.11)	fig|6666666.1160998.peg.2313, fig|6666666.1160998.peg.2322
Amino Acids and Derivatives	Lysine, threonine, methionine, and cysteine	Lysine Biosynthesis DAP Pathway, GJO scratch	4-hydroxy-tetrahydrodipicolinate synthase (EC 4.3.3.7)	fig|6666666.1160998.peg.1030, fig|6666666.1160998.peg.5150
Amino Acids and Derivatives	Lysine, threonine, methionine, and cysteine	Threonine degradation	L-threonine 3-dehydrogenase (EC 1.1.1.103)	fig|6666666.1160998.peg.4863
Amino Acids and Derivatives	Lysine, threonine, methionine, and cysteine	Threonine degradation	Threonine dehydratase, catabolic (EC 4.3.1.19)	fig|6666666.1160998.peg.2185
Amino Acids and Derivatives	Lysine, threonine, methionine, and cysteine	Threonine degradation	Threonine dehydrogenase and related Zn-dependent dehydrogenases	fig|6666666.1160998.peg.5557
Amino Acids and Derivatives	Lysine, threonine, methionine, and cysteine	Lysine degradation	Lysine decarboxylase (EC 4.1.1.18)	fig|6666666.1160998.peg.5416, fig|6666666.1160998.peg.5567
Amino Acids and Derivatives	Lysine, threonine, methionine, and cysteine	Lysine degradation	5-aminopentanamidase (EC 3.5.1.30)	fig|6666666.1160998.peg.932
Amino Acids and Derivatives	Lysine, threonine, methionine, and cysteine	Lysine degradation	Lysine 2-monooxygenase (EC 1.13.12.2)	fig|6666666.1160998.peg.2197
Amino Acids and Derivatives	Lysine, threonine, methionine, and cysteine	S-methylmethionine	Homocysteine S-methyltransferase (EC 2.1.1.10)	fig|6666666.1160998.peg.4877
Amino Acids and Derivatives	Histidine Metabolism	Histidine Degradation	Histidine ammonia-lyase (EC 4.3.1.3)	fig|6666666.1160998.peg.4356
Amino Acids and Derivatives	Histidine Metabolism	Histidine Degradation	Formiminoglutamic iminohydrolase (EC 3.5.3.13)	fig|6666666.1160998.peg.4669
Amino Acids and Derivatives	Histidine Metabolism	Histidine Degradation	Imidazolonepropionase (EC 3.5.2.7)	fig|6666666.1160998.peg.4668
Amino Acids and Derivatives	Histidine Metabolism	Histidine Degradation	Urocanate hydratase (EC 4.2.1.49)	fig|6666666.1160998.peg.4671
Amino Acids and Derivatives	Aromatic amino acids and derivatives	Common Pathway For Synthesis of Aromatic Compounds (DAHP synthase to chorismate)	3-dehydroquinate synthase (EC 4.2.3.4)	fig|6666666.1160998.peg.128
Amino Acids and Derivatives	Aromatic amino acids and derivatives	Common Pathway For Synthesis of Aromatic Compounds (DAHP synthase to chorismate)	Shikimate 5-dehydrogenase I alpha (EC 1.1.1.25)	fig|6666666.1160998.peg.131
Amino Acids and Derivatives	Aromatic amino acids and derivatives	Common Pathway For Synthesis of Aromatic Compounds (DAHP synthase to chorismate)	3-dehydroquinate dehydratase II (EC 4.2.1.10)	fig|6666666.1160998.peg.127
Amino Acids and Derivatives	Aromatic amino acids and derivatives	Common Pathway For Synthesis of Aromatic Compounds (DAHP synthase to chorismate)	Chorismate synthase (EC 4.2.3.5)	fig|6666666.1160998.peg.129
Amino Acids and Derivatives	Aromatic amino acids and derivatives	Common Pathway For Synthesis of Aromatic Compounds (DAHP synthase to chorismate)	2-keto-3-deoxy-D-arabino-heptulosonate-7-phosphate synthase II (EC 2.5.1.54)	fig|6666666.1160998.peg.373, fig|6666666.1160998.peg.491
Amino Acids and Derivatives	Aromatic amino acids and derivatives	Phenylalanine and Tyrosine Branches from Chorismate	Chorismate mutase I (EC 5.4.99.5)	fig|6666666.1160998.peg.785
Amino Acids and Derivatives	Aromatic amino acids and derivatives	Phenylalanine and Tyrosine Branches from Chorismate	Prephenate dehydratase (EC 4.2.1.51)	fig|6666666.1160998.peg.4540
Amino Acids and Derivatives	Aromatic amino acids and derivatives	Phenylalanine and Tyrosine Branches from Chorismate	Chorismate mutase II (EC 5.4.99.5)	fig|6666666.1160998.peg.3449
Amino Acids and Derivatives	Aromatic amino acids and derivatives	Phenylalanine and Tyrosine Branches from Chorismate	Biosynthetic Aromatic amino acid aminotransferase beta (EC 2.6.1.57)	fig|6666666.1160998.peg.6065
Amino Acids and Derivatives	Aromatic amino acids and derivatives	Phenylalanine and Tyrosine Branches from Chorismate	Arogenate dehydrogenase (EC 1.3.1.43)	fig|6666666.1160998.peg.3450
Amino Acids and Derivatives	Aromatic amino acids and derivatives	Aromatic amino acid degradation	4-hydroxyphenylpyruvate dioxygenase (EC 1.13.11.27)	fig|6666666.1160998.peg.2394
Amino Acids and Derivatives	Aromatic amino acids and derivatives	Aromatic amino acid degradation	Tryptophan 2,3-dioxygenase (EC 1.13.11.11)	fig|6666666.1160998.peg.1071
Amino Acids and Derivatives	Aromatic amino acids and derivatives	Chorismate: Intermediate for synthesis of Tryptophan, PAPA antibiotics, PABA, 3-hydroxyanthranilate and more.	Isochorismate synthase (EC 5.4.4.2) of siderophore biosynthesis	fig|6666666.1160998.peg.3951
Amino Acids and Derivatives	Aromatic amino acids and derivatives	Chorismate: Intermediate for synthesis of Tryptophan, PAPA antibiotics, PABA, 3-hydroxyanthranilate and more.	Anthranilate synthase, aminase component (EC 4.1.3.27)	fig|6666666.1160998.peg.768
Amino Acids and Derivatives	Aromatic amino acids and derivatives	Chorismate: Intermediate for synthesis of Tryptophan, PAPA antibiotics, PABA, 3-hydroxyanthranilate and more.	Phosphoribosylformimino-5-aminoimidazole carboxamide ribotide isomerase (EC 5.3.1.16)	fig|6666666.1160998.peg.1815
Amino Acids and Derivatives	Aromatic amino acids and derivatives	Chorismate: Intermediate for synthesis of Tryptophan, PAPA antibiotics, PABA, 3-hydroxyanthranilate and more.	Anthranilate phosphoribosyltransferase (EC 2.4.2.18)	fig|6666666.1160998.peg.4183
Amino Acids and Derivatives	Aromatic amino acids and derivatives	Chorismate: Intermediate for synthesis of Tryptophan, PAPA antibiotics, PABA, 3-hydroxyanthranilate and more.	Aminodeoxychorismate lyase (EC 4.1.3.38)	fig|6666666.1160998.peg.1413, fig|6666666.1160998.peg.3137
Amino Acids and Derivatives	Aromatic amino acids and derivatives	Chorismate: Intermediate for synthesis of Tryptophan, PAPA antibiotics, PABA, 3-hydroxyanthranilate and more.	Isochorismatase (EC 3.3.2.1)	fig|6666666.1160998.peg.5831
Amino Acids and Derivatives	Aromatic amino acids and derivatives	Chorismate: Intermediate for synthesis of Tryptophan, PAPA antibiotics, PABA, 3-hydroxyanthranilate and more.	2-keto-3-deoxy-D-arabino-heptulosonate-7-phosphate synthase II PhzC (EC 2.5.1.54)	fig|6666666.1160998.peg.4204
Amino Acids and Derivatives	Aromatic amino acids and derivatives	Chorismate: Intermediate for synthesis of Tryptophan, PAPA antibiotics, PABA, 3-hydroxyanthranilate and more.	Indole-3-glycerol phosphate synthase (EC 4.1.1.48)	fig|6666666.1160998.peg.2914
Amino Acids and Derivatives	Aromatic amino acids and derivatives	Chorismate: Intermediate for synthesis of Tryptophan, PAPA antibiotics, PABA, 3-hydroxyanthranilate and more.	2-Amino-2-deoxy-isochorismate synthase (EC 4.1.3.-)	fig|6666666.1160998.peg.489
Amino Acids and Derivatives	Aromatic amino acids and derivatives	Chorismate: Intermediate for synthesis of Tryptophan, PAPA antibiotics, PABA, 3-hydroxyanthranilate and more.	Isochorismate synthase (EC 5.4.4.2)	fig|6666666.1160998.peg.3951
Amino Acids and Derivatives	Aromatic amino acids and derivatives	Chorismate: Intermediate for synthesis of Tryptophan, PAPA antibiotics, PABA, 3-hydroxyanthranilate and more.	Tryptophan synthase beta chain (EC 4.2.1.20)	fig|6666666.1160998.peg.2913
Amino Acids and Derivatives	Aromatic amino acids and derivatives	Chorismate: Intermediate for synthesis of Tryptophan, PAPA antibiotics, PABA, 3-hydroxyanthranilate and more.	Isochorismatase (EC 3.3.2.1) of siderophore biosynthesis	fig|6666666.1160998.peg.3949
Amino Acids and Derivatives	Aromatic amino acids and derivatives	Chorismate: Intermediate for synthesis of Tryptophan, PAPA antibiotics, PABA, 3-hydroxyanthranilate and more.	Para-aminobenzoate synthase, aminase component (EC 2.6.1.85)	fig|6666666.1160998.peg.1414
Amino Acids and Derivatives	Aromatic amino acids and derivatives	Chorismate: Intermediate for synthesis of Tryptophan, PAPA antibiotics, PABA, 3-hydroxyanthranilate and more.	Tryptophan synthase alpha chain (EC 4.2.1.20)	fig|6666666.1160998.peg.2912
Amino Acids and Derivatives	Aromatic amino acids and derivatives	Chorismate: Intermediate for synthesis of Tryptophan, PAPA antibiotics, PABA, 3-hydroxyanthranilate and more.	Para-aminobenzoate synthase, amidotransferase component (EC 2.6.1.85)	fig|6666666.1160998.peg.6194
Iron acquisition and metabolism	Iron acquisition and metabolism - no subcategory	Encapsulating protein for DyP-type peroxidase and ferritin-like protein oligomers	Predicted dye-decolorizing peroxidase (DyP), encapsulated subgroup	fig|6666666.1160998.peg.5575
Iron acquisition and metabolism	Iron acquisition and metabolism - no subcategory	Encapsulating protein for DyP-type peroxidase and ferritin-like protein oligomers	Encapsulating protein for a DyP-type peroxidase or ferritin-like protein oligomers	fig|6666666.1160998.peg.5574
Iron acquisition and metabolism	Iron acquisition and metabolism - no subcategory	Heme, hemin uptake and utilization systems in GramPositives	Heme ABC transporter, permease protein HmuU	fig|6666666.1160998.peg.1842
Iron acquisition and metabolism	Iron acquisition and metabolism - no subcategory	Heme, hemin uptake and utilization systems in GramPositives	Heme ABC transporter, ATPase component HmuV	fig|6666666.1160998.peg.1841
Iron acquisition and metabolism	Iron acquisition and metabolism - no subcategory	Heme, hemin uptake and utilization systems in GramPositives	Heme ABC transporter, cell surface heme and hemoprotein receptor HmuT	fig|6666666.1160998.peg.1843
Iron acquisition and metabolism	Iron acquisition and metabolism - no subcategory	Heme, hemin uptake and utilization systems in GramPositives	Heme oxygenase (EC 1.14.99.3)	fig|6666666.1160998.peg.6423
Iron acquisition and metabolism	Iron acquisition and metabolism - no subcategory	Heme, hemin uptake and utilization systems in GramPositives	Iron-dependent repressor IdeR/DtxR	fig|6666666.1160998.peg.3664
Iron acquisition and metabolism	Iron acquisition and metabolism - no subcategory	Heme, hemin uptake and utilization systems in GramPositives	Hemoglobin-dependent two component system response regulator HrrA	fig|6666666.1160998.peg.1825
Iron acquisition and metabolism	Siderophores	Siderophore Aerobactin	Ferric hydroxamate ABC transporter (TC 3.A.1.14.3), ATP-binding protein FhuC	fig|6666666.1160998.peg.3319
Iron acquisition and metabolism	Siderophores	Siderophore Aerobactin	Iron-chelator utilization protein	fig|6666666.1160998.peg.3630
Iron acquisition and metabolism	Siderophores	Siderophore Aerobactin	Ferric hydroxamate ABC transporter (TC 3.A.1.14.3), periplasmic substrate binding protein FhuD	fig|6666666.1160998.peg.3318
Iron acquisition and metabolism	Siderophores	Siderophore Aerobactin	Ferric hydroxamate ABC transporter (TC 3.A.1.14.3), permease component FhuB	fig|6666666.1160998.peg.2761, fig|6666666.1160998.peg.5453
Iron acquisition and metabolism	Siderophores	Siderophore Enterobactin	Ferric enterobactin-binding periplasmic protein FepB (TC 3.A.1.14.2)	fig|6666666.1160998.peg.2219
Iron acquisition and metabolism	Siderophores	Siderophore Desferrioxamine E	Desferrioxamine E biosynthesis protein DesD	fig|6666666.1160998.peg.2903
Iron acquisition and metabolism	Siderophores	Siderophore Desferrioxamine E	Hypothetical protein associated with desferrioxamine E biosynthesis	fig|6666666.1160998.peg.2899
Iron acquisition and metabolism	Siderophores	Siderophore Desferrioxamine E	Desferrioxamine E biosynthesis protein DesA	fig|6666666.1160998.peg.2900
Iron acquisition and metabolism	Siderophores	Siderophore Desferrioxamine E	Desferrioxamine E biosynthesis protein DesB	fig|6666666.1160998.peg.2901
Iron acquisition and metabolism	Siderophores	Siderophore Desferrioxamine E	Desferrioxamine E biosynthesis protein DesC	fig|6666666.1160998.peg.2902
Iron acquisition and metabolism	Siderophores	Siderophore assembly kit	Siderophore biosynthesis diaminobutyrate--2-oxoglutarate aminotransferase (EC 2.6.1.76)	fig|6666666.1160998.peg.3072
Iron acquisition and metabolism	Siderophores	Siderophore assembly kit	Siderophore synthetase small component, acetyltransferase	fig|6666666.1160998.peg.2902, fig|6666666.1160998.peg.6336
Iron acquisition and metabolism	Siderophores	Siderophore assembly kit	Isochorismate synthase (EC 5.4.4.2) of siderophore biosynthesis	fig|6666666.1160998.peg.3951
Iron acquisition and metabolism	Siderophores	Siderophore assembly kit	Ferric hydroxamate ABC transporter (TC 3.A.1.14.3), periplasmic substrate binding protein FhuD	fig|6666666.1160998.peg.3318
Iron acquisition and metabolism	Siderophores	Siderophore assembly kit	2,3-dihydro-2,3-dihydroxybenzoate dehydrogenase (EC 1.3.1.28) of siderophore biosynthesis	fig|6666666.1160998.peg.1591, fig|6666666.1160998.peg.5452
Iron acquisition and metabolism	Siderophores	Siderophore assembly kit	Ferric hydroxamate ABC transporter (TC 3.A.1.14.3), ATP-binding protein FhuC	fig|6666666.1160998.peg.3319
Iron acquisition and metabolism	Siderophores	Siderophore assembly kit	ABC-type Fe3+-siderophore transport system, permease 2 component	fig|6666666.1160998.peg.1515, fig|6666666.1160998.peg.3329, fig|6666666.1160998.peg.4799
Iron acquisition and metabolism	Siderophores	Siderophore assembly kit	2,3-dihydroxybenzoate-AMP ligase (EC 2.7.7.58) of siderophore biosynthesis	fig|6666666.1160998.peg.3950
Iron acquisition and metabolism	Siderophores	Siderophore assembly kit	Siderophore biosynthesis L-2,4-diaminobutyrate decarboxylase	fig|6666666.1160998.peg.2412, fig|6666666.1160998.peg.2900
Iron acquisition and metabolism	Siderophores	Siderophore assembly kit	ABC-type Fe3+-siderophore transport system, permease component	fig|6666666.1160998.peg.431, fig|6666666.1160998.peg.1514, fig|6666666.1160998.peg.3015, fig|6666666.1160998.peg.4798
Iron acquisition and metabolism	Siderophores	Siderophore assembly kit	ABC-type Fe3+-siderophore transport system, ATPase component	fig|6666666.1160998.peg.1205, fig|6666666.1160998.peg.1516, fig|6666666.1160998.peg.3017, fig|6666666.1160998.peg.3328, fig|6666666.1160998.peg.4800
Iron acquisition and metabolism	Siderophores	Siderophore assembly kit	Siderophore synthetase component, ligase	fig|6666666.1160998.peg.355, fig|6666666.1160998.peg.2903, fig|6666666.1160998.peg.6335
Iron acquisition and metabolism	Siderophores	Siderophore assembly kit	Siderophore synthetase large component, acetyltransferase	fig|6666666.1160998.peg.6337
Iron acquisition and metabolism	Siderophores	Siderophore assembly kit	Siderophore biosynthesis protein, monooxygenase	fig|6666666.1160998.peg.1513, fig|6666666.1160998.peg.2411, fig|6666666.1160998.peg.2901
Iron acquisition and metabolism	Siderophores	Siderophore assembly kit	Ferric hydroxamate ABC transporter (TC 3.A.1.14.3), permease component FhuB	fig|6666666.1160998.peg.2761, fig|6666666.1160998.peg.5453
Iron acquisition and metabolism	Siderophores	Siderophore assembly kit	ABC-type Fe3+-siderophore transport system, periplasmic iron-binding component	fig|6666666.1160998.peg.4801
Iron acquisition and metabolism	Siderophores	Siderophore assembly kit	Siderophore biosynthesis non-ribosomal peptide synthetase modules	fig|6666666.1160998.peg.477, fig|6666666.1160998.peg.988, fig|6666666.1160998.peg.1405, fig|6666666.1160998.peg.1519, fig|6666666.1160998.peg.2960, fig|6666666.1160998.peg.4163, fig|6666666.1160998.peg.4630, fig|6666666.1160998.peg.5555, fig|6666666.1160998.peg.6137, fig|6666666.1160998.peg.6297
Iron acquisition and metabolism	Siderophores	Siderophore assembly kit	Isochorismatase (EC 3.3.2.1) of siderophore biosynthesis	fig|6666666.1160998.peg.3949
Phages, Prophages, Transposable elements, Plasmids	Pathogenicity islands	Listeria Pathogenicity Island LIPI-1 extended	Phosphatidylinositol-specific phospholipase C (EC 4.6.1.13)	fig|6666666.1160998.peg.5044
Membrane Transport	Cation transporters	Magnesium transport	Mg(2+) transport ATPase, P-type (EC 3.6.3.2)	fig|6666666.1160998.peg.2686
Membrane Transport	Cation transporters	Magnesium transport	Magnesium and cobalt efflux protein CorC	fig|6666666.1160998.peg.2931
Membrane Transport	Cation transporters	Magnesium transport	Magnesium and cobalt transport protein CorA	fig|6666666.1160998.peg.1154, fig|6666666.1160998.peg.1471
Membrane Transport	Cation transporters	Transport of Nickel and Cobalt	Predicted cobalt transporter CbtA	fig|6666666.1160998.peg.2236
Membrane Transport	Cation transporters	Transport of Nickel and Cobalt	ATPase component NikO of energizing module of nickel ECF transporter	fig|6666666.1160998.peg.1221
Membrane Transport	Cation transporters	Transport of Nickel and Cobalt	Transmembrane component NikQ of energizing module of nickel ECF transporter	fig|6666666.1160998.peg.1222
Membrane Transport	Cation transporters	Copper uptake system CopCD	Copper resistance protein CopD	fig|6666666.1160998.peg.91, fig|6666666.1160998.peg.116, fig|6666666.1160998.peg.1218
Membrane Transport	Cation transporters	Copper uptake system CopCD	Copper resistance protein CopC	fig|6666666.1160998.peg.116, fig|6666666.1160998.peg.1218
Membrane Transport	Cation transporters	Copper Transport System	Repressor CsoR of the copZA operon	fig|6666666.1160998.peg.2130
Membrane Transport	Cation transporters	Copper Transport System	Copper resistance protein CopD	fig|6666666.1160998.peg.91, fig|6666666.1160998.peg.116, fig|6666666.1160998.peg.1218
Membrane Transport	Cation transporters	Copper Transport System	Conserved membrane protein in copper uptake, YcnI	fig|6666666.1160998.peg.117, fig|6666666.1160998.peg.1215
Membrane Transport	Cation transporters	Copper Transport System	Copper resistance protein CopC	fig|6666666.1160998.peg.116, fig|6666666.1160998.peg.1218
Membrane Transport	Cation transporters	Copper Transport System	Copper-translocating P-type ATPase (EC 3.6.3.4)	fig|6666666.1160998.peg.1634, fig|6666666.1160998.peg.2971, fig|6666666.1160998.peg.3351, fig|6666666.1160998.peg.4587, fig|6666666.1160998.peg.5474
Membrane Transport	Cation transporters	Copper Transport System	Copper(I) chaperone CopZ	fig|6666666.1160998.peg.2972
Membrane Transport	TRAP transporters	TRAP Transporter unknown substrate 9	TRAP transporter solute receptor, TAXI family precursor	fig|6666666.1160998.peg.5609
Membrane Transport	Protein translocation across cytoplasmic membrane	Twin-arginine translocation system	Twin-arginine translocation protein TatC	fig|6666666.1160998.peg.6808
Membrane Transport	Protein translocation across cytoplasmic membrane	Twin-arginine translocation system	Twin-arginine translocation protein TatB	fig|6666666.1160998.peg.1478
Membrane Transport	Protein translocation across cytoplasmic membrane	Twin-arginine translocation system	Twin-arginine translocation protein TatA	fig|6666666.1160998.peg.2685, fig|6666666.1160998.peg.6809
Membrane Transport	Uni- Sym- and Antiporters	NhaA, NhaD and Sodium-dependent phosphate transporters	Na+/H+ antiporter NhaA type	fig|6666666.1160998.peg.71
Membrane Transport	Uni- Sym- and Antiporters	Multi-subunit cation antiporter	Na(+) H(+) antiporter subunit F	fig|6666666.1160998.peg.5765
Membrane Transport	Uni- Sym- and Antiporters	Multi-subunit cation antiporter	Na(+) H(+) antiporter subunit B	fig|6666666.1160998.peg.5761
Membrane Transport	Uni- Sym- and Antiporters	Multi-subunit cation antiporter	Na(+) H(+) antiporter subunit D	fig|6666666.1160998.peg.5763
Membrane Transport	Uni- Sym- and Antiporters	Multi-subunit cation antiporter	Na(+) H(+) antiporter subunit G	fig|6666666.1160998.peg.5766
Membrane Transport	Uni- Sym- and Antiporters	Multi-subunit cation antiporter	Na(+) H(+) antiporter subunit E	fig|6666666.1160998.peg.5764
Membrane Transport	Uni- Sym- and Antiporters	Multi-subunit cation antiporter	Na(+) H(+) antiporter subunit A	fig|6666666.1160998.peg.5761
Membrane Transport	Uni- Sym- and Antiporters	Multi-subunit cation antiporter	Na(+) H(+) antiporter subunit C	fig|6666666.1160998.peg.5762
Membrane Transport	Protein secretion system, Type II	Widespread colonization island	Type II/IV secretion system protein TadC, associated with Flp pilus assembly	fig|6666666.1160998.peg.4593
Membrane Transport	Protein secretion system, Type II	Widespread colonization island	Flp pilus assembly protein RcpC/CpaB	fig|6666666.1160998.peg.6614
Membrane Transport	Protein secretion system, Type II	Widespread colonization island	Type II/IV secretion system ATPase TadZ/CpaE, associated with Flp pilus assembly	fig|6666666.1160998.peg.6613
Membrane Transport	Protein secretion system, Type II	Widespread colonization island	Flp pilus assembly protein TadB	fig|6666666.1160998.peg.4594
Membrane Transport	Protein secretion system, Type II	Widespread colonization island	Type II/IV secretion system ATP hydrolase TadA/VirB11/CpaF, TadA subfamily	fig|6666666.1160998.peg.4595
Stress Response	Oxidative stress	Glutathione: Redox cycle	Glutathione peroxidase (EC 1.11.1.9)	fig|6666666.1160998.peg.1681
Stress Response	Oxidative stress	Oxidative stress	Alkyl hydroperoxide reductase subunit C-like protein	fig|6666666.1160998.peg.3990
Stress Response	Oxidative stress	Oxidative stress	Ferric uptake regulation protein FUR	fig|6666666.1160998.peg.5159
Stress Response	Oxidative stress	Oxidative stress	Phytochrome, two-component sensor histidine kinase (EC 2.7.3.-)	fig|6666666.1160998.peg.5326, fig|6666666.1160998.peg.5689
Stress Response	Oxidative stress	Oxidative stress	Redox-sensitive transcriptional activator SoxR	fig|6666666.1160998.peg.1380
Stress Response	Oxidative stress	Oxidative stress	Organic hydroperoxide resistance transcriptional regulator	fig|6666666.1160998.peg.4607
Stress Response	Oxidative stress	Oxidative stress	Nitrite-sensitive transcriptional repressor NsrR	fig|6666666.1160998.peg.3010
Stress Response	Oxidative stress	Oxidative stress	Organic hydroperoxide resistance protein	fig|6666666.1160998.peg.4372, fig|6666666.1160998.peg.4606, fig|6666666.1160998.peg.5955
Stress Response	Oxidative stress	Glutathione: Biosynthesis and gamma-glutamyl cycle	Glutamate--cysteine ligase (EC 6.3.2.2)	fig|6666666.1160998.peg.969
Stress Response	Oxidative stress	Glutathione: Biosynthesis and gamma-glutamyl cycle	Gamma-glutamyltranspeptidase (EC 2.3.2.2)	fig|6666666.1160998.peg.4015
Stress Response	Detoxification	Uptake of selenate and selenite	DedA protein	fig|6666666.1160998.peg.617
Stress Response	Osmotic stress	Choline and Betaine Uptake and Betaine Biosynthesis	Glycine betaine ABC transport system, permease protein OpuAB	fig|6666666.1160998.peg.2087, fig|6666666.1160998.peg.5344
Stress Response	Osmotic stress	Choline and Betaine Uptake and Betaine Biosynthesis	Betaine aldehyde dehydrogenase (EC 1.2.1.8)	fig|6666666.1160998.peg.2045, fig|6666666.1160998.peg.2090
Stress Response	Osmotic stress	Choline and Betaine Uptake and Betaine Biosynthesis	Glycine betaine ABC transport system, glycine betaine-binding protein OpuAC	fig|6666666.1160998.peg.2086, fig|6666666.1160998.peg.5344
Stress Response	Osmotic stress	Choline and Betaine Uptake and Betaine Biosynthesis	Glycine betaine transporter OpuD	fig|6666666.1160998.peg.5396
Stress Response	Osmotic stress	Choline and Betaine Uptake and Betaine Biosynthesis	Glycine betaine ABC transport system, ATP-binding protein OpuAA (EC 3.6.3.32)	fig|6666666.1160998.peg.2088, fig|6666666.1160998.peg.5345
Stress Response	Osmotic stress	Osmoregulation	Glycerol uptake facilitator protein	fig|6666666.1160998.peg.1163
Stress Response	Periplasmic Stress	Periplasmic Stress Response	Intramembrane protease RasP/YluC, implicated in cell division based on FtsL cleavage	fig|6666666.1160998.peg.5027
Stress Response	Stress Response - no subcategory	Bacterial hemoglobins	Hemoglobin-like protein HbO	fig|6666666.1160998.peg.2258
Stress Response	Stress Response - no subcategory	SigmaB stress responce regulation	Anti-sigma B factor RsbT	fig|6666666.1160998.peg.2189, fig|6666666.1160998.peg.2190
Stress Response	Stress Response - no subcategory	SigmaB stress responce regulation	Serine-protein kinase RsbW (EC 2.7.11.1)	fig|6666666.1160998.peg.1022, fig|6666666.1160998.peg.6737
Stress Response	Stress Response - no subcategory	SigmaB stress responce regulation	RsbS, negative regulator of sigma-B	fig|6666666.1160998.peg.2188
Stress Response	Stress Response - no subcategory	SigmaB stress responce regulation	Anti-sigma B factor antagonist RsbV	fig|6666666.1160998.peg.4666
Stress Response	Stress Response - no subcategory	SigmaB stress responce regulation	RNA polymerase sigma factor SigB	fig|6666666.1160998.peg.640, fig|6666666.1160998.peg.4152, fig|6666666.1160998.peg.4287, fig|6666666.1160998.peg.4667, fig|6666666.1160998.peg.5140, fig|6666666.1160998.peg.5790, fig|6666666.1160998.peg.6468, fig|6666666.1160998.peg.6469, fig|6666666.1160998.peg.6738
Stress Response	Stress Response - no subcategory	SigmaB stress responce regulation	Putative SigmaB asociated two-component system sensor protein	fig|6666666.1160998.peg.2191
Stress Response	Stress Response - no subcategory	SigmaB stress responce regulation	Serine phosphatase RsbU, regulator of sigma subunit	fig|6666666.1160998.peg.4665, fig|6666666.1160998.peg.6742
Stress Response	Stress Response - no subcategory	Dimethylarginine metabolism	NG,NG-dimethylarginine dimethylaminohydrolase 1 (EC 3.5.3.18)	fig|6666666.1160998.peg.962, fig|6666666.1160998.peg.1837
Stress Response	Stress Response - no subcategory	Dimethylarginine metabolism	Ornithine aminotransferase (EC 2.6.1.13)	fig|6666666.1160998.peg.650
Stress Response	Stress Response - no subcategory	Carbon Starvation	Carbon starvation protein A	fig|6666666.1160998.peg.1285
Nucleosides and Nucleotides	Purines	GMP synthase	GMP synthase [glutamine-hydrolyzing], amidotransferase subunit (EC 6.3.5.2)	fig|6666666.1160998.peg.6506
Nucleosides and Nucleotides	Purines	GMP synthase	GMP synthase [glutamine-hydrolyzing], ATP pyrophosphatase subunit (EC 6.3.5.2)	fig|6666666.1160998.peg.6506
Nucleosides and Nucleotides	Purines	Xanthine dehydrogenase subunits	Xanthine and CO dehydrogenases maturation factor, XdhC/CoxF family	fig|6666666.1160998.peg.557, fig|6666666.1160998.peg.679, fig|6666666.1160998.peg.6463
Nucleosides and Nucleotides	Purines	Xanthine dehydrogenase subunits	Xanthine dehydrogenase, FAD binding subunit (EC 1.17.1.4)	fig|6666666.1160998.peg.838, fig|6666666.1160998.peg.4812, fig|6666666.1160998.peg.6467
Nucleosides and Nucleotides	Purines	Xanthine dehydrogenase subunits	Xanthine dehydrogenase, molybdenum binding subunit (EC 1.17.1.4)	fig|6666666.1160998.peg.2610, fig|6666666.1160998.peg.5895, fig|6666666.1160998.peg.5896, fig|6666666.1160998.peg.6465, fig|6666666.1160998.peg.6650
Nucleosides and Nucleotides	Purines	Xanthine dehydrogenase subunits	Xanthine-uracil permease	fig|6666666.1160998.peg.3531, fig|6666666.1160998.peg.3534
Nucleosides and Nucleotides	Purines	Xanthine dehydrogenase subunits	Xanthine dehydrogenase iron-sulfur subunit (EC 1.17.1.4)	fig|6666666.1160998.peg.839, fig|6666666.1160998.peg.5895, fig|6666666.1160998.peg.5896, fig|6666666.1160998.peg.6466, fig|6666666.1160998.peg.6651
Nucleosides and Nucleotides	Purines	De Novo Purine Biosynthesis	Ribose-phosphate pyrophosphokinase (EC 2.7.6.1)	fig|6666666.1160998.peg.2102
Nucleosides and Nucleotides	Purines	De Novo Purine Biosynthesis	Phosphoribosylformylglycinamidine synthase, glutamine amidotransferase subunit (EC 6.3.5.3)	fig|6666666.1160998.peg.2200
Nucleosides and Nucleotides	Purines	De Novo Purine Biosynthesis	Amidophosphoribosyltransferase (EC 2.4.2.14)	fig|6666666.1160998.peg.1869
Nucleosides and Nucleotides	Purines	De Novo Purine Biosynthesis	Phosphoribosylaminoimidazole-succinocarboxamide synthase (EC 6.3.2.6)	fig|6666666.1160998.peg.5855
Nucleosides and Nucleotides	Purines	De Novo Purine Biosynthesis	Phosphoribosylamine--glycine ligase (EC 6.3.4.13)	fig|6666666.1160998.peg.737
Nucleosides and Nucleotides	Purines	De Novo Purine Biosynthesis	Phosphoribosylformylglycinamidine synthase, PurS subunit (EC 6.3.5.3)	fig|6666666.1160998.peg.2199
Nucleosides and Nucleotides	Purines	De Novo Purine Biosynthesis	Adenylosuccinate lyase (EC 4.3.2.2)	fig|6666666.1160998.peg.6373
Nucleosides and Nucleotides	Purines	De Novo Purine Biosynthesis	Phosphoribosylglycinamide formyltransferase (EC 2.1.2.2)	fig|6666666.1160998.peg.6791
Nucleosides and Nucleotides	Purines	De Novo Purine Biosynthesis	IMP cyclohydrolase (EC 3.5.4.10)	fig|6666666.1160998.peg.6792
Nucleosides and Nucleotides	Purines	De Novo Purine Biosynthesis	Phosphoribosylformylglycinamidine synthase, synthetase subunit (EC 6.3.5.3)	fig|6666666.1160998.peg.2201
Nucleosides and Nucleotides	Purines	De Novo Purine Biosynthesis	Phosphoribosylaminoimidazolecarboxamide formyltransferase (EC 2.1.2.3)	fig|6666666.1160998.peg.6792
Nucleosides and Nucleotides	Purines	De Novo Purine Biosynthesis	Phosphoribosylformylglycinamidine cyclo-ligase (EC 6.3.3.1)	fig|6666666.1160998.peg.1870
Nucleosides and Nucleotides	Purines	Purine Utilization	Xanthine and CO dehydrogenases maturation factor, XdhC/CoxF family	fig|6666666.1160998.peg.557, fig|6666666.1160998.peg.679, fig|6666666.1160998.peg.6463
Nucleosides and Nucleotides	Purines	Purine Utilization	Xanthine/uracil/thiamine/ascorbate permease family protein	fig|6666666.1160998.peg.5015, fig|6666666.1160998.peg.6464
Nucleosides and Nucleotides	Purines	Purine Utilization	Xanthine dehydrogenase, molybdenum binding subunit (EC 1.17.1.4)	fig|6666666.1160998.peg.2610, fig|6666666.1160998.peg.5895, fig|6666666.1160998.peg.5896, fig|6666666.1160998.peg.6465, fig|6666666.1160998.peg.6650
Nucleosides and Nucleotides	Purines	Purine Utilization	Xanthine dehydrogenase iron-sulfur subunit (EC 1.17.1.4)	fig|6666666.1160998.peg.839, fig|6666666.1160998.peg.5895, fig|6666666.1160998.peg.5896, fig|6666666.1160998.peg.6466, fig|6666666.1160998.peg.6651
Nucleosides and Nucleotides	Purines	Purine Utilization	Guanine deaminase (EC 3.5.4.3)	fig|6666666.1160998.peg.3532
Nucleosides and Nucleotides	Purines	Purine Utilization	Periplasmic aromatic aldehyde oxidoreductase, FAD binding subunit YagS	fig|6666666.1160998.peg.559
Nucleosides and Nucleotides	Purines	Purine Utilization	Xanthine dehydrogenase, FAD binding subunit (EC 1.17.1.4)	fig|6666666.1160998.peg.838, fig|6666666.1160998.peg.4812, fig|6666666.1160998.peg.6467
Nucleosides and Nucleotides	Purines	Purine conversions	5'-nucleotidase (EC 3.1.3.5)	fig|6666666.1160998.peg.3136
Nucleosides and Nucleotides	Purines	Purine conversions	Adenylosuccinate synthetase (EC 6.3.4.4)	fig|6666666.1160998.peg.1061
Nucleosides and Nucleotides	Purines	Purine conversions	Adenylate kinase (EC 2.7.4.3)	fig|6666666.1160998.peg.43
Nucleosides and Nucleotides	Purines	Purine conversions	Hypoxanthine-guanine phosphoribosyltransferase (EC 2.4.2.8)	fig|6666666.1160998.peg.5482
Nucleosides and Nucleotides	Purines	Purine conversions	Nucleotide pyrophosphatase (EC 3.6.1.9)	fig|6666666.1160998.peg.4653
Nucleosides and Nucleotides	Purines	Purine conversions	Polyphosphate kinase (EC 2.7.4.1)	fig|6666666.1160998.peg.3556
Nucleosides and Nucleotides	Purines	Purine conversions	Xanthine-guanine phosphoribosyltransferase (EC 2.4.2.22)	fig|6666666.1160998.peg.5684
Nucleosides and Nucleotides	Purines	Purine conversions	Adenylosuccinate lyase (EC 4.3.2.2)	fig|6666666.1160998.peg.6373
Nucleosides and Nucleotides	Purines	Purine conversions	Purine nucleoside phosphorylase (EC 2.4.2.1)	fig|6666666.1160998.peg.542
Nucleosides and Nucleotides	Purines	Purine conversions	putative Adenosine kinase (EC 2.7.1.20)	fig|6666666.1160998.peg.4014
Nucleosides and Nucleotides	Purines	Purine conversions	GMP synthase [glutamine-hydrolyzing], ATP pyrophosphatase subunit (EC 6.3.5.2)	fig|6666666.1160998.peg.6506
Nucleosides and Nucleotides	Purines	Purine conversions	2',3'-cyclic-nucleotide 2'-phosphodiesterase (EC 3.1.4.16)	fig|6666666.1160998.peg.172
Nucleosides and Nucleotides	Purines	Purine conversions	Adenine phosphoribosyltransferase (EC 2.4.2.7)	fig|6666666.1160998.peg.3346
Nucleosides and Nucleotides	Purines	Purine conversions	Guanylate kinase (EC 2.7.4.8)	fig|6666666.1160998.peg.6330
Nucleosides and Nucleotides	Purines	Purine conversions	Inosine-5'-monophosphate dehydrogenase (EC 1.1.1.205)	fig|6666666.1160998.peg.935, fig|6666666.1160998.peg.3684
Nucleosides and Nucleotides	Purines	Purine conversions	Guanine deaminase (EC 3.5.4.3)	fig|6666666.1160998.peg.3532
Nucleosides and Nucleotides	Purines	Purine conversions	Inosine-5'-monophosphate dehydrogenase, catalytic domain (EC 1.1.1.205)	fig|6666666.1160998.peg.3683
Nucleosides and Nucleotides	Purines	Purine conversions	GMP synthase [glutamine-hydrolyzing], amidotransferase subunit (EC 6.3.5.2)	fig|6666666.1160998.peg.6506
Nucleosides and Nucleotides	Purines	Purine conversions	Nucleoside diphosphate kinase (EC 2.7.4.6)	fig|6666666.1160998.peg.2856
Nucleosides and Nucleotides	Purines	Purine conversions	Adenosine deaminase (EC 3.5.4.4)	fig|6666666.1160998.peg.1560, fig|6666666.1160998.peg.2565, fig|6666666.1160998.peg.2754, fig|6666666.1160998.peg.4721
Nucleosides and Nucleotides	Nucleosides and Nucleotides - no subcategory	Ribonucleotide reduction	Ribonucleotide reductase of class Ia (aerobic), beta subunit (EC 1.17.4.1)	fig|6666666.1160998.peg.1280
Nucleosides and Nucleotides	Nucleosides and Nucleotides - no subcategory	Ribonucleotide reduction	Ribonucleotide reductase of class II (coenzyme B12-dependent) (EC 1.17.4.1)	fig|6666666.1160998.peg.359
Nucleosides and Nucleotides	Nucleosides and Nucleotides - no subcategory	Ribonucleotide reduction	Ribonucleotide reductase of class Ia (aerobic), alpha subunit (EC 1.17.4.1)	fig|6666666.1160998.peg.1281
Nucleosides and Nucleotides	Nucleosides and Nucleotides - no subcategory	Ribonucleotide reduction	Ribonucleotide reductase of class Ib (aerobic), beta subunit (EC 1.17.4.1)	fig|6666666.1160998.peg.1269
Nucleosides and Nucleotides	Nucleosides and Nucleotides - no subcategory	Ribonucleotide reduction	Ribonucleotide reductase transcriptional regulator NrdR	fig|6666666.1160998.peg.358
Nucleosides and Nucleotides	Nucleosides and Nucleotides - no subcategory	Adenosyl nucleosidases	Purine nucleoside phosphorylase (EC 2.4.2.1)	fig|6666666.1160998.peg.542
Nucleosides and Nucleotides	Nucleosides and Nucleotides - no subcategory	Hydantoin metabolism	Dihydropyrimidinase (EC 3.5.2.2)	fig|6666666.1160998.peg.2351
Nucleosides and Nucleotides	Nucleosides and Nucleotides - no subcategory	Hydantoin metabolism	Deacetylases, including yeast histone deacetylase and acetoin utilization protein	fig|6666666.1160998.peg.4634
Nucleosides and Nucleotides	Nucleosides and Nucleotides - no subcategory	Hydantoin metabolism	D-hydantoinase (EC 3.5.2.2)	fig|6666666.1160998.peg.2351
Nucleosides and Nucleotides	Detoxification	Nucleoside triphosphate pyrophosphohydrolase MazG	Nucleoside triphosphate pyrophosphohydrolase MazG (EC 3.6.1.8)	fig|6666666.1160998.peg.1661
Nucleosides and Nucleotides	Detoxification	Nudix proteins (nucleoside triphosphate hydrolases)	ADP-ribose pyrophosphatase (EC 3.6.1.13)	fig|6666666.1160998.peg.3512
Nucleosides and Nucleotides	Detoxification	Nudix proteins (nucleoside triphosphate hydrolases)	Deoxyuridine 5'-triphosphate nucleotidohydrolase (EC 3.6.1.23)	fig|6666666.1160998.peg.6400
Nucleosides and Nucleotides	Detoxification	Housecleaning nucleoside triphosphate pyrophosphatases	Deoxyuridine 5'-triphosphate nucleotidohydrolase (EC 3.6.1.23)	fig|6666666.1160998.peg.6400
Nucleosides and Nucleotides	Pyrimidines	pyrimidine conversions	CTP synthase (EC 6.3.4.2)	fig|6666666.1160998.peg.1618, fig|6666666.1160998.peg.3513
Nucleosides and Nucleotides	Pyrimidines	pyrimidine conversions	Cytosine deaminase (EC 3.5.4.1)	fig|6666666.1160998.peg.6520
Nucleosides and Nucleotides	Pyrimidines	pyrimidine conversions	Bis(5'-nucleosyl)-tetraphosphatase (asymmetrical) (EC 3.6.1.17)	fig|6666666.1160998.peg.2567
Nucleosides and Nucleotides	Pyrimidines	pyrimidine conversions	Nucleoside diphosphate kinase (EC 2.7.4.6)	fig|6666666.1160998.peg.2856
Nucleosides and Nucleotides	Pyrimidines	pyrimidine conversions	Deoxycytidine triphosphate deaminase (EC 3.5.4.30) (dUMP-forming)	fig|6666666.1160998.peg.5683
Nucleosides and Nucleotides	Pyrimidines	pyrimidine conversions	Pyrimidine-nucleoside phosphorylase (EC 2.4.2.2)	fig|6666666.1160998.peg.1300
Nucleosides and Nucleotides	Pyrimidines	pyrimidine conversions	Thymidine kinase (EC 2.7.1.21)	fig|6666666.1160998.peg.4652
Nucleosides and Nucleotides	Pyrimidines	pyrimidine conversions	Cytidine deaminase (EC 3.5.4.5)	fig|6666666.1160998.peg.1301
Nucleosides and Nucleotides	Pyrimidines	pyrimidine conversions	Purine nucleoside phosphorylase (EC 2.4.2.1)	fig|6666666.1160998.peg.542
Nucleosides and Nucleotides	Pyrimidines	pyrimidine conversions	2',3'-cyclic-nucleotide 2'-phosphodiesterase (EC 3.1.4.16)	fig|6666666.1160998.peg.172
Nucleosides and Nucleotides	Pyrimidines	pyrimidine conversions	Thymidylate kinase (EC 2.7.4.9)	fig|6666666.1160998.peg.383
Nucleosides and Nucleotides	Pyrimidines	pyrimidine conversions	Uracil phosphoribosyltransferase (EC 2.4.2.9)	fig|6666666.1160998.peg.3171, fig|6666666.1160998.peg.5467
Nucleosides and Nucleotides	Pyrimidines	pyrimidine conversions	5'-nucleotidase (EC 3.1.3.5)	fig|6666666.1160998.peg.3136
Nucleosides and Nucleotides	Pyrimidines	pyrimidine conversions	Thioredoxin reductase (EC 1.8.1.9)	fig|6666666.1160998.peg.423, fig|6666666.1160998.peg.927, fig|6666666.1160998.peg.2039, fig|6666666.1160998.peg.3283, fig|6666666.1160998.peg.5376
Nucleosides and Nucleotides	Pyrimidines	pyrimidine conversions	Cytidylate kinase (EC 2.7.4.25)	fig|6666666.1160998.peg.3451
Fatty Acids, Lipids, and Isoprenoids	Fatty acids	Fatty Acid Biosynthesis FASII	Biotin carboxylase of acetyl-CoA carboxylase (EC 6.3.4.14)	fig|6666666.1160998.peg.4346
Fatty Acids, Lipids, and Isoprenoids	Fatty acids	Fatty Acid Biosynthesis FASII	4'-phosphopantetheinyl transferase (EC 2.7.8.-)	fig|6666666.1160998.peg.1885
Fatty Acids, Lipids, and Isoprenoids	Fatty acids	Fatty Acid Biosynthesis FASII	Acetyl-coenzyme A carboxyl transferase alpha chain (EC 6.4.1.2)	fig|6666666.1160998.peg.2001, fig|6666666.1160998.peg.3558, fig|6666666.1160998.peg.3790, fig|6666666.1160998.peg.4351, fig|6666666.1160998.peg.5373
Fatty Acids, Lipids, and Isoprenoids	Fatty acids	Fatty Acid Biosynthesis FASII	Acetyl-coenzyme A carboxyl transferase beta chain (EC 6.4.1.2)	fig|6666666.1160998.peg.2001, fig|6666666.1160998.peg.3558, fig|6666666.1160998.peg.3790, fig|6666666.1160998.peg.4351, fig|6666666.1160998.peg.5373
Fatty Acids, Lipids, and Isoprenoids	Fatty acids	Fatty Acid Biosynthesis FASII	Enoyl-[acyl-carrier-protein] reductase [NADH] (EC 1.3.1.9)	fig|6666666.1160998.peg.5858
Fatty Acids, Lipids, and Isoprenoids	Fatty acids	Fatty Acid Biosynthesis FASII	Malonyl CoA-acyl carrier protein transacylase (EC 2.3.1.39)	fig|6666666.1160998.peg.2126, fig|6666666.1160998.peg.2329
Fatty Acids, Lipids, and Isoprenoids	Fatty acids	Fatty Acid Biosynthesis FASII	Biotin carboxyl carrier protein of acetyl-CoA carboxylase	fig|6666666.1160998.peg.4346
Fatty Acids, Lipids, and Isoprenoids	Fatty acids	Fatty Acid Biosynthesis FASII	Acyl carrier protein	fig|6666666.1160998.peg.1879, fig|6666666.1160998.peg.2124, fig|6666666.1160998.peg.3183, fig|6666666.1160998.peg.4034
Fatty Acids, Lipids, and Isoprenoids	Fatty acids	Acyl-CoA thioesterase II	TesB-like acyl-CoA thioesterase 3	fig|6666666.1160998.peg.2495
Fatty Acids, Lipids, and Isoprenoids	Fatty acids	Acyl-CoA thioesterase II	Acyl-CoA thioesterase II (EC 3.1.2.-)	fig|6666666.1160998.peg.1964, fig|6666666.1160998.peg.2081
Fatty Acids, Lipids, and Isoprenoids	Fatty acids	Fatty acid metabolism cluster	3-hydroxybutyryl-CoA epimerase (EC 5.1.2.3)	fig|6666666.1160998.peg.2725, fig|6666666.1160998.peg.3910
Fatty Acids, Lipids, and Isoprenoids	Fatty acids	Fatty acid metabolism cluster	Enoyl-CoA hydratase (EC 4.2.1.17)	fig|6666666.1160998.peg.340, fig|6666666.1160998.peg.2725, fig|6666666.1160998.peg.2994, fig|6666666.1160998.peg.3806, fig|6666666.1160998.peg.4711, fig|6666666.1160998.peg.5261, fig|6666666.1160998.peg.6586
Fatty Acids, Lipids, and Isoprenoids	Fatty acids	Fatty acid metabolism cluster	3-hydroxyacyl-CoA dehydrogenase (EC 1.1.1.35)	fig|6666666.1160998.peg.1193, fig|6666666.1160998.peg.2725, fig|6666666.1160998.peg.3910, fig|6666666.1160998.peg.4035, fig|6666666.1160998.peg.4907, fig|6666666.1160998.peg.5166, fig|6666666.1160998.peg.5796
Fatty Acids, Lipids, and Isoprenoids	Fatty acids	Fatty acid metabolism cluster	Long-chain-fatty-acid--CoA ligase (EC 6.2.1.3)	fig|6666666.1160998.peg.507, fig|6666666.1160998.peg.1256, fig|6666666.1160998.peg.2425, fig|6666666.1160998.peg.2866, fig|6666666.1160998.peg.4361, fig|6666666.1160998.peg.4845, fig|6666666.1160998.peg.5123, fig|6666666.1160998.peg.6348, fig|6666666.1160998.peg.6447, fig|6666666.1160998.peg.6579, fig|6666666.1160998.peg.6585, fig|6666666.1160998.peg.6626
Fatty Acids, Lipids, and Isoprenoids	Fatty acids	Fatty acid metabolism cluster	3-ketoacyl-CoA thiolase (EC 2.3.1.16)	fig|6666666.1160998.peg.2668, fig|6666666.1160998.peg.2726, fig|6666666.1160998.peg.3911, fig|6666666.1160998.peg.4765, fig|6666666.1160998.peg.5592, fig|6666666.1160998.peg.6799
Fatty Acids, Lipids, and Isoprenoids	Fatty Acids, Lipids, and Isoprenoids - no subcategory	Polyhydroxybutyrate metabolism	3-hydroxybutyryl-CoA dehydrogenase (EC 1.1.1.157)	fig|6666666.1160998.peg.1193, fig|6666666.1160998.peg.4035, fig|6666666.1160998.peg.5166, fig|6666666.1160998.peg.5796
Fatty Acids, Lipids, and Isoprenoids	Fatty Acids, Lipids, and Isoprenoids - no subcategory	Polyhydroxybutyrate metabolism	3-hydroxybutyryl-CoA epimerase (EC 5.1.2.3)	fig|6666666.1160998.peg.2725, fig|6666666.1160998.peg.3910
Fatty Acids, Lipids, and Isoprenoids	Fatty Acids, Lipids, and Isoprenoids - no subcategory	Polyhydroxybutyrate metabolism	Enoyl-CoA hydratase (EC 4.2.1.17)	fig|6666666.1160998.peg.340, fig|6666666.1160998.peg.2725, fig|6666666.1160998.peg.2994, fig|6666666.1160998.peg.3806, fig|6666666.1160998.peg.4711, fig|6666666.1160998.peg.5261, fig|6666666.1160998.peg.6586
Fatty Acids, Lipids, and Isoprenoids	Fatty Acids, Lipids, and Isoprenoids - no subcategory	Polyhydroxybutyrate metabolism	3-hydroxyacyl-CoA dehydrogenase (EC 1.1.1.35)	fig|6666666.1160998.peg.1193, fig|6666666.1160998.peg.2725, fig|6666666.1160998.peg.3910, fig|6666666.1160998.peg.4035, fig|6666666.1160998.peg.4907, fig|6666666.1160998.peg.5166, fig|6666666.1160998.peg.5796
Fatty Acids, Lipids, and Isoprenoids	Fatty Acids, Lipids, and Isoprenoids - no subcategory	Polyhydroxybutyrate metabolism	Acetoacetyl-CoA synthetase (EC 6.2.1.16)	fig|6666666.1160998.peg.3466
Fatty Acids, Lipids, and Isoprenoids	Fatty Acids, Lipids, and Isoprenoids - no subcategory	Polyhydroxybutyrate metabolism	3-ketoacyl-CoA thiolase (EC 2.3.1.16)	fig|6666666.1160998.peg.2668, fig|6666666.1160998.peg.2726, fig|6666666.1160998.peg.3911, fig|6666666.1160998.peg.4765, fig|6666666.1160998.peg.5592, fig|6666666.1160998.peg.6799
Fatty Acids, Lipids, and Isoprenoids	Fatty Acids, Lipids, and Isoprenoids - no subcategory	Polyhydroxybutyrate metabolism	Acetyl-CoA acetyltransferase (EC 2.3.1.9)	fig|6666666.1160998.peg.2668, fig|6666666.1160998.peg.3578, fig|6666666.1160998.peg.3911, fig|6666666.1160998.peg.4765, fig|6666666.1160998.peg.6188, fig|6666666.1160998.peg.6799
Fatty Acids, Lipids, and Isoprenoids	Isoprenoids	Carotenoids	Geranylgeranyl diphosphate synthase (EC 2.5.1.29)	fig|6666666.1160998.peg.121, fig|6666666.1160998.peg.4787
Fatty Acids, Lipids, and Isoprenoids	Isoprenoids	Carotenoids	CrtV-methyltransferase-like protein	fig|6666666.1160998.peg.6645
Fatty Acids, Lipids, and Isoprenoids	Isoprenoids	Carotenoids	Phytoene dehydrogenase (EC 1.14.99.-)	fig|6666666.1160998.peg.163
Fatty Acids, Lipids, and Isoprenoids	Isoprenoids	Carotenoids	(2E,6E)-farnesyl diphosphate synthase (EC 2.5.1.10)	fig|6666666.1160998.peg.989, fig|6666666.1160998.peg.1923, fig|6666666.1160998.peg.3012
Fatty Acids, Lipids, and Isoprenoids	Isoprenoids	Carotenoids	Phytoene synthase (EC 2.5.1.32)	fig|6666666.1160998.peg.991
Fatty Acids, Lipids, and Isoprenoids	Isoprenoids	Carotenoids	CrtT-methyltransferase-like protein	fig|6666666.1160998.peg.5916
Fatty Acids, Lipids, and Isoprenoids	Isoprenoids	Carotenoids	phi-Carotenoid synthase (EC 1.3.-.- and EC 2.1.1-)	fig|6666666.1160998.peg.6644
Fatty Acids, Lipids, and Isoprenoids	Isoprenoids	Nonmevalonate Branch of Isoprenoid Biosynthesis	2-C-methyl-D-erythritol 2,4-cyclodiphosphate synthase (EC 4.6.1.12)	fig|6666666.1160998.peg.3877
Fatty Acids, Lipids, and Isoprenoids	Isoprenoids	Nonmevalonate Branch of Isoprenoid Biosynthesis	1-deoxy-D-xylulose 5-phosphate synthase (EC 2.2.1.7)	fig|6666666.1160998.peg.3411, fig|6666666.1160998.peg.4786
Fatty Acids, Lipids, and Isoprenoids	Isoprenoids	Nonmevalonate Branch of Isoprenoid Biosynthesis	1-deoxy-D-xylulose 5-phosphate reductoisomerase (EC 1.1.1.267)	fig|6666666.1160998.peg.5026
Fatty Acids, Lipids, and Isoprenoids	Isoprenoids	Nonmevalonate Branch of Isoprenoid Biosynthesis	2-C-methyl-D-erythritol 4-phosphate cytidylyltransferase (EC 2.7.7.60)	fig|6666666.1160998.peg.5973
Fatty Acids, Lipids, and Isoprenoids	Isoprenoids	Nonmevalonate Branch of Isoprenoid Biosynthesis	4-diphosphocytidyl-2-C-methyl-D-erythritol kinase (EC 2.7.1.148)	fig|6666666.1160998.peg.5378
Fatty Acids, Lipids, and Isoprenoids	Isoprenoids	Isoprenoid Biosynthesis: Interconversions	(2E,6E)-farnesyl diphosphate synthase (EC 2.5.1.10)	fig|6666666.1160998.peg.989, fig|6666666.1160998.peg.1923, fig|6666666.1160998.peg.3012
Fatty Acids, Lipids, and Isoprenoids	Isoprenoids	Polyprenyl Diphosphate Biosynthesis	Solanesyl diphosphate synthase (EC 2.5.1.11)	fig|6666666.1160998.peg.2157
Fatty Acids, Lipids, and Isoprenoids	Isoprenoids	Polyprenyl Diphosphate Biosynthesis	(2E,6E)-farnesyl diphosphate synthase (EC 2.5.1.10)	fig|6666666.1160998.peg.989, fig|6666666.1160998.peg.1923, fig|6666666.1160998.peg.3012
Fatty Acids, Lipids, and Isoprenoids	Isoprenoids	Polyprenyl Diphosphate Biosynthesis	Geranylgeranyl diphosphate synthase (EC 2.5.1.29)	fig|6666666.1160998.peg.121, fig|6666666.1160998.peg.4787
Fatty Acids, Lipids, and Isoprenoids	Isoprenoids	Isoprenoinds for Quinones	Geranylgeranyl diphosphate synthase (EC 2.5.1.29)	fig|6666666.1160998.peg.121, fig|6666666.1160998.peg.4787
Fatty Acids, Lipids, and Isoprenoids	Isoprenoids	Isoprenoinds for Quinones	(2E,6Z)-farnesyl diphosphate synthase (EC 2.5.1.68)	fig|6666666.1160998.peg.3266
Fatty Acids, Lipids, and Isoprenoids	Isoprenoids	Isoprenoinds for Quinones	(2E,6E)-farnesyl diphosphate synthase (EC 2.5.1.10)	fig|6666666.1160998.peg.989, fig|6666666.1160998.peg.1923, fig|6666666.1160998.peg.3012
Fatty Acids, Lipids, and Isoprenoids	Isoprenoids	Isoprenoinds for Quinones	Solanesyl diphosphate synthase (EC 2.5.1.11)	fig|6666666.1160998.peg.2157
Fatty Acids, Lipids, and Isoprenoids	Phospholipids	Glycerolipid and Glycerophospholipid Metabolism in Bacteria	Phosphatidate cytidylyltransferase (EC 2.7.7.41)	fig|6666666.1160998.peg.3616
Fatty Acids, Lipids, and Isoprenoids	Phospholipids	Glycerolipid and Glycerophospholipid Metabolism in Bacteria	CDP-diacylglycerol--serine O-phosphatidyltransferase (EC 2.7.8.8)	fig|6666666.1160998.peg.4896
Fatty Acids, Lipids, and Isoprenoids	Phospholipids	Glycerolipid and Glycerophospholipid Metabolism in Bacteria	Phosphatidylserine decarboxylase (EC 4.1.1.65)	fig|6666666.1160998.peg.4897
Fatty Acids, Lipids, and Isoprenoids	Phospholipids	Glycerolipid and Glycerophospholipid Metabolism in Bacteria	Aerobic glycerol-3-phosphate dehydrogenase (EC 1.1.5.3)	fig|6666666.1160998.peg.1161
Fatty Acids, Lipids, and Isoprenoids	Phospholipids	Glycerolipid and Glycerophospholipid Metabolism in Bacteria	Glycerol-3-phosphate dehydrogenase (EC 1.1.5.3)	fig|6666666.1160998.peg.5254
Fatty Acids, Lipids, and Isoprenoids	Phospholipids	Glycerolipid and Glycerophospholipid Metabolism in Bacteria	Aldehyde dehydrogenase (EC 1.2.1.3)	fig|6666666.1160998.peg.1344, fig|6666666.1160998.peg.1345, fig|6666666.1160998.peg.1372, fig|6666666.1160998.peg.1440, fig|6666666.1160998.peg.1524, fig|6666666.1160998.peg.3298, fig|6666666.1160998.peg.3472, fig|6666666.1160998.peg.4753, fig|6666666.1160998.peg.5629
Fatty Acids, Lipids, and Isoprenoids	Phospholipids	Glycerolipid and Glycerophospholipid Metabolism in Bacteria	Acyl carrier protein	fig|6666666.1160998.peg.1879, fig|6666666.1160998.peg.2124, fig|6666666.1160998.peg.3183, fig|6666666.1160998.peg.4034
Fatty Acids, Lipids, and Isoprenoids	Phospholipids	Glycerolipid and Glycerophospholipid Metabolism in Bacteria	Alcohol dehydrogenase (EC 1.1.1.1)	fig|6666666.1160998.peg.3025, fig|6666666.1160998.peg.3499, fig|6666666.1160998.peg.3694, fig|6666666.1160998.peg.3752, fig|6666666.1160998.peg.5540
Fatty Acids, Lipids, and Isoprenoids	Phospholipids	Glycerolipid and Glycerophospholipid Metabolism in Bacteria	Glycerate kinase (EC 2.7.1.31)	fig|6666666.1160998.peg.4129
Fatty Acids, Lipids, and Isoprenoids	Phospholipids	Glycerolipid and Glycerophospholipid Metabolism in Bacteria	Glycerol-3-phosphate dehydrogenase [NAD(P)+] (EC 1.1.1.94)	fig|6666666.1160998.peg.2374
Fatty Acids, Lipids, and Isoprenoids	Phospholipids	Glycerolipid and Glycerophospholipid Metabolism in Bacteria	Glycerol kinase (EC 2.7.1.30)	fig|6666666.1160998.peg.1162
Fatty Acids, Lipids, and Isoprenoids	Phospholipids	Glycerolipid and Glycerophospholipid Metabolism in Bacteria	CDP-diacylglycerol--glycerol-3-phosphate 3-phosphatidyltransferase (EC 2.7.8.5)	fig|6666666.1160998.peg.5010
Protein Metabolism	Protein processing and modification	Signal peptidase	Signal peptidase I (EC 3.4.21.89)	fig|6666666.1160998.peg.5536, fig|6666666.1160998.peg.5814, fig|6666666.1160998.peg.5815, fig|6666666.1160998.peg.5816, fig|6666666.1160998.peg.5817
Protein Metabolism	Protein processing and modification	Signal peptidase	Lipoprotein signal peptidase (EC 3.4.23.36)	fig|6666666.1160998.peg.2371
Protein Metabolism	Protein processing and modification	Protein-L-isoaspartate O-methyltransferase	Protein-L-isoaspartate O-methyltransferase (EC 2.1.1.77)	fig|6666666.1160998.peg.3094
Protein Metabolism	Protein processing and modification	G3E family of P-loop GTPases (metallocenter biosynthesis)	Urease beta subunit (EC 3.5.1.5)	fig|6666666.1160998.peg.2172, fig|6666666.1160998.peg.5458
Protein Metabolism	Protein processing and modification	G3E family of P-loop GTPases (metallocenter biosynthesis)	Urease accessory protein UreG	fig|6666666.1160998.peg.2169
Protein Metabolism	Protein processing and modification	G3E family of P-loop GTPases (metallocenter biosynthesis)	Urease accessory protein UreD	fig|6666666.1160998.peg.2168
Protein Metabolism	Protein processing and modification	G3E family of P-loop GTPases (metallocenter biosynthesis)	Urease alpha subunit (EC 3.5.1.5)	fig|6666666.1160998.peg.2171, fig|6666666.1160998.peg.5459
Protein Metabolism	Protein processing and modification	G3E family of P-loop GTPases (metallocenter biosynthesis)	Urease gamma subunit (EC 3.5.1.5)	fig|6666666.1160998.peg.2174, fig|6666666.1160998.peg.5457
Protein Metabolism	Protein processing and modification	G3E family of P-loop GTPases (metallocenter biosynthesis)	Urease accessory protein UreF	fig|6666666.1160998.peg.2170, fig|6666666.1160998.peg.5460
Protein Metabolism	Protein processing and modification	G3E family of P-loop GTPases (metallocenter biosynthesis)	B12 binding domain of Methylmalonyl-CoA mutase (EC 5.4.99.2)	fig|6666666.1160998.peg.6600
Protein Metabolism	Protein processing and modification	G3E family of P-loop GTPases (metallocenter biosynthesis)	Methylmalonyl-CoA mutase (EC 5.4.99.2)	fig|6666666.1160998.peg.2942
Protein Metabolism	Protein processing and modification	G3E family of P-loop GTPases (metallocenter biosynthesis)	putative periplasmic protein kinase ArgK and related GTPases of G3E family	fig|6666666.1160998.peg.2667
Protein Metabolism	Protein biosynthesis	tRNA aminoacylation, Leu	Leucyl-tRNA synthetase (EC 6.1.1.4)	fig|6666666.1160998.peg.2839
Protein Metabolism	Protein biosynthesis	tRNA aminoacylation, Ser	Seryl-tRNA synthetase (EC 6.1.1.11)	fig|6666666.1160998.peg.4541
Protein Metabolism	Protein biosynthesis	tRNA aminoacylation, His	Histidyl-tRNA synthetase (EC 6.1.1.21)	fig|6666666.1160998.peg.2909
Protein Metabolism	Protein biosynthesis	tRNA aminoacylation, Ala	Alanyl-tRNA synthetase (EC 6.1.1.7)	fig|6666666.1160998.peg.134, fig|6666666.1160998.peg.4420
Protein Metabolism	Protein biosynthesis	tRNA aminoacylation, Pro	Prolyl-tRNA synthetase (EC 6.1.1.15), bacterial type	fig|6666666.1160998.peg.5031
Protein Metabolism	Protein biosynthesis	tRNA aminoacylation, Ile	Isoleucyl-tRNA synthetase (EC 6.1.1.5)	fig|6666666.1160998.peg.5068
Protein Metabolism	Protein biosynthesis	tRNA aminoacylation, Trp	Tryptophanyl-tRNA synthetase (EC 6.1.1.2)	fig|6666666.1160998.peg.651, fig|6666666.1160998.peg.699
Protein Metabolism	Protein biosynthesis	Translation initiation factors bacterial	Ribosome-binding factor A	fig|6666666.1160998.peg.4696
Protein Metabolism	Protein biosynthesis	Translation initiation factors bacterial	Translation initiation factor 1	fig|6666666.1160998.peg.45
Protein Metabolism	Protein biosynthesis	Translation initiation factors bacterial	Translation initiation factor 2	fig|6666666.1160998.peg.4694, fig|6666666.1160998.peg.5038
Protein Metabolism	Protein biosynthesis	Translation initiation factors bacterial	Methionyl-tRNA formyltransferase (EC 2.1.2.9)	fig|6666666.1160998.peg.940
Protein Metabolism	Protein biosynthesis	Translation initiation factors bacterial	Translation initiation factor 3	fig|6666666.1160998.peg.4556
Protein Metabolism	Protein biosynthesis	Ribosome LSU bacterial	LSU ribosomal protein L36p	fig|6666666.1160998.peg.46
Protein Metabolism	Protein biosynthesis	Ribosome LSU bacterial	LSU ribosomal protein L13p (L13Ae)	fig|6666666.1160998.peg.4142
Protein Metabolism	Protein biosynthesis	Ribosome LSU bacterial	LSU ribosomal protein L14p (L23e)	fig|6666666.1160998.peg.32
Protein Metabolism	Protein biosynthesis	Ribosome LSU bacterial	LSU ribosomal protein L29p (L35e)	fig|6666666.1160998.peg.30
Protein Metabolism	Protein biosynthesis	Ribosome LSU bacterial	LSU ribosomal protein L34p	fig|6666666.1160998.peg.917
Protein Metabolism	Protein biosynthesis	Ribosome LSU bacterial	LSU ribosomal protein L11p (L12e)	fig|6666666.1160998.peg.4725
Protein Metabolism	Protein biosynthesis	Ribosome LSU bacterial	LSU ribosomal protein L23p (L23Ae)	fig|6666666.1160998.peg.24
Protein Metabolism	Protein biosynthesis	Ribosome LSU bacterial	LSU ribosomal protein L33p, zinc-dependent	fig|6666666.1160998.peg.5437
Protein Metabolism	Protein biosynthesis	Ribosome LSU bacterial	LSU ribosomal protein L10p (P0)	fig|6666666.1160998.peg.4727
Protein Metabolism	Protein biosynthesis	Ribosome LSU bacterial	LSU ribosomal protein L32p	fig|6666666.1160998.peg.3930, fig|6666666.1160998.peg.4303
Protein Metabolism	Protein biosynthesis	Ribosome LSU bacterial	LSU ribosomal protein L17p	fig|6666666.1160998.peg.50
Protein Metabolism	Protein biosynthesis	Ribosome LSU bacterial	LSU ribosomal protein L33p, zinc-independent	fig|6666666.1160998.peg.4306
Protein Metabolism	Protein biosynthesis	Ribosome LSU bacterial	LSU ribosomal protein L27p	fig|6666666.1160998.peg.4487
Protein Metabolism	Protein biosynthesis	Ribosome LSU bacterial	LSU ribosomal protein L15p (L27Ae)	fig|6666666.1160998.peg.41
Protein Metabolism	Protein biosynthesis	Ribosome LSU bacterial	LSU ribosomal protein L28p	fig|6666666.1160998.peg.4305, fig|6666666.1160998.peg.6631
Protein Metabolism	Protein biosynthesis	Ribosome LSU bacterial	LSU ribosomal protein L22p (L17e)	fig|6666666.1160998.peg.27
Protein Metabolism	Protein biosynthesis	Ribosome LSU bacterial	LSU ribosomal protein L3p (L3e)	fig|6666666.1160998.peg.22
Protein Metabolism	Protein biosynthesis	Ribosome LSU bacterial	LSU ribosomal protein L31p	fig|6666666.1160998.peg.1928, fig|6666666.1160998.peg.3256, fig|6666666.1160998.peg.3324
Protein Metabolism	Protein biosynthesis	Ribosome LSU bacterial	LSU ribosomal protein L18p (L5e)	fig|6666666.1160998.peg.38
Protein Metabolism	Protein biosynthesis	Ribosome LSU bacterial	LSU ribosomal protein L2p (L8e)	fig|6666666.1160998.peg.25
Protein Metabolism	Protein biosynthesis	Ribosome LSU bacterial	LSU ribosomal protein L31p, zinc-independent	fig|6666666.1160998.peg.3256, fig|6666666.1160998.peg.3324
Protein Metabolism	Protein biosynthesis	Ribosome LSU bacterial	LSU ribosomal protein L9p	fig|6666666.1160998.peg.5995
Protein Metabolism	Protein biosynthesis	Ribosome LSU bacterial	LSU ribosomal protein L30p (L7e)	fig|6666666.1160998.peg.40
Protein Metabolism	Protein biosynthesis	Ribosome LSU bacterial	LSU ribosomal protein L19p	fig|6666666.1160998.peg.5813
Protein Metabolism	Protein biosynthesis	Ribosome LSU bacterial	LSU ribosomal protein L24p (L26e)	fig|6666666.1160998.peg.33
Protein Metabolism	Protein biosynthesis	Ribosome LSU bacterial	LSU ribosomal protein L5p (L11e)	fig|6666666.1160998.peg.34
Protein Metabolism	Protein biosynthesis	Ribosome LSU bacterial	LSU ribosomal protein L1p (L10Ae)	fig|6666666.1160998.peg.4726
Protein Metabolism	Protein biosynthesis	Ribosome LSU bacterial	LSU ribosomal protein L4p (L1e)	fig|6666666.1160998.peg.23
Protein Metabolism	Protein biosynthesis	Ribosome LSU bacterial	LSU ribosomal protein L16p (L10e)	fig|6666666.1160998.peg.29
Protein Metabolism	Protein biosynthesis	Ribosome LSU bacterial	LSU ribosomal protein L33p	fig|6666666.1160998.peg.4306, fig|6666666.1160998.peg.5437
Protein Metabolism	Protein biosynthesis	Ribosome LSU bacterial	LSU ribosomal protein L21p	fig|6666666.1160998.peg.4488
Protein Metabolism	Protein biosynthesis	Ribosome LSU bacterial	LSU ribosomal protein L6p (L9e)	fig|6666666.1160998.peg.37
Protein Metabolism	Protein biosynthesis	Ribosome LSU bacterial	LSU ribosomal protein L20p	fig|6666666.1160998.peg.4558
Protein Metabolism	Protein biosynthesis	Ribosome LSU bacterial	LSU ribosomal protein L31p, zinc-dependent	fig|6666666.1160998.peg.1928
Protein Metabolism	Protein biosynthesis	Ribosome LSU bacterial	LSU ribosomal protein L35p	fig|6666666.1160998.peg.4557
Protein Metabolism	Protein biosynthesis	Ribosome LSU bacterial	LSU ribosomal protein L25p	fig|6666666.1160998.peg.2101
Protein Metabolism	Protein biosynthesis	Translation elongation factor G family	Ribosome protection-type tetracycline resistance related proteins	fig|6666666.1160998.peg.2796
Protein Metabolism	Protein biosynthesis	Translation elongation factor G family	Translation elongation factor G	fig|6666666.1160998.peg.3274
Protein Metabolism	Protein biosynthesis	tRNA aminoacylation, Cys	Cysteinyl-tRNA synthetase (EC 6.1.1.16)	fig|6666666.1160998.peg.3875
Protein Metabolism	Protein biosynthesis	Programmed frameshift	Peptide chain release factor 2	fig|6666666.1160998.peg.582
Protein Metabolism	Protein biosynthesis	tRNA aminoacylation, Thr	Threonyl-tRNA synthetase (EC 6.1.1.3)	fig|6666666.1160998.peg.5649
Protein Metabolism	Protein biosynthesis	tRNA aminoacylation, Phe	Phenylalanyl-tRNA synthetase beta chain (EC 6.1.1.20)	fig|6666666.1160998.peg.1196
Protein Metabolism	Protein biosynthesis	tRNA aminoacylation, Phe	Phenylalanyl-tRNA synthetase alpha chain (EC 6.1.1.20)	fig|6666666.1160998.peg.1197
Protein Metabolism	Protein biosynthesis	Ribosome SSU bacterial	SSU ribosomal protein S8p (S15Ae)	fig|6666666.1160998.peg.36
Protein Metabolism	Protein biosynthesis	Ribosome SSU bacterial	SSU ribosomal protein S14p (S29e)	fig|6666666.1160998.peg.35, fig|6666666.1160998.peg.4304
Protein Metabolism	Protein biosynthesis	Ribosome SSU bacterial	SSU ribosomal protein S3p (S3e)	fig|6666666.1160998.peg.28
Protein Metabolism	Protein biosynthesis	Ribosome SSU bacterial	SSU ribosomal protein S18p, zinc-dependent	fig|6666666.1160998.peg.5994
Protein Metabolism	Protein biosynthesis	Ribosome SSU bacterial	SSU ribosomal protein S4p (S9e)	fig|6666666.1160998.peg.4888
Protein Metabolism	Protein biosynthesis	Ribosome SSU bacterial	SSU ribosomal protein S20p	fig|6666666.1160998.peg.2868
Protein Metabolism	Protein biosynthesis	Ribosome SSU bacterial	SSU ribosomal protein S18p, zinc-independent	fig|6666666.1160998.peg.3322
Protein Metabolism	Protein biosynthesis	Ribosome SSU bacterial	SSU ribosomal protein S1p	fig|6666666.1160998.peg.6768
Protein Metabolism	Protein biosynthesis	Ribosome SSU bacterial	SSU ribosomal protein S15p (S13e)	fig|6666666.1160998.peg.1038
Protein Metabolism	Protein biosynthesis	Ribosome SSU bacterial	SSU ribosomal protein S12p (S23e)	fig|6666666.1160998.peg.3272
Protein Metabolism	Protein biosynthesis	Ribosome SSU bacterial	SSU ribosomal protein S2p (SAe)	fig|6666666.1160998.peg.3620
Protein Metabolism	Protein biosynthesis	Ribosome SSU bacterial	SSU ribosomal protein S9p (S16e)	fig|6666666.1160998.peg.4141
Protein Metabolism	Protein biosynthesis	Ribosome SSU bacterial	SSU ribosomal protein S17p (S11e)	fig|6666666.1160998.peg.31
Protein Metabolism	Protein biosynthesis	Ribosome SSU bacterial	SSU ribosomal protein S16p	fig|6666666.1160998.peg.5809
Protein Metabolism	Protein biosynthesis	Ribosome SSU bacterial	SSU ribosomal protein S13p (S18e)	fig|6666666.1160998.peg.47
Protein Metabolism	Protein biosynthesis	Ribosome SSU bacterial	SSU ribosomal protein S18p	fig|6666666.1160998.peg.3322, fig|6666666.1160998.peg.5994
Protein Metabolism	Protein biosynthesis	Ribosome SSU bacterial	SSU ribosomal protein S10p (S20e)	fig|6666666.1160998.peg.21
Protein Metabolism	Protein biosynthesis	Ribosome SSU bacterial	SSU ribosomal protein S19p (S15e)	fig|6666666.1160998.peg.26
Protein Metabolism	Protein biosynthesis	Ribosome SSU bacterial	SSU ribosomal protein S14p (S29e), zinc-dependent	fig|6666666.1160998.peg.35
Protein Metabolism	Protein biosynthesis	Ribosome SSU bacterial	SSU ribosomal protein S11p (S14e)	fig|6666666.1160998.peg.48
Protein Metabolism	Protein biosynthesis	Ribosome SSU bacterial	SSU ribosomal protein S5p (S2e)	fig|6666666.1160998.peg.39
Protein Metabolism	Protein biosynthesis	Ribosome SSU bacterial	SSU ribosomal protein S14p (S29e), zinc-independent	fig|6666666.1160998.peg.4304
Protein Metabolism	Protein biosynthesis	Ribosome SSU bacterial	SSU ribosomal protein S6p	fig|6666666.1160998.peg.5992
Protein Metabolism	Protein biosynthesis	Ribosome SSU bacterial	SSU ribosomal protein S7p (S5e)	fig|6666666.1160998.peg.3273
Protein Metabolism	Protein biosynthesis	tRNA aminoacylation, Tyr	Tyrosyl-tRNA synthetase (EC 6.1.1.1)	fig|6666666.1160998.peg.5862
Protein Metabolism	Protein biosynthesis	tRNA aminoacylation, Glu and Gln	Glutamyl-tRNA synthetase (EC 6.1.1.17)	fig|6666666.1160998.peg.2384
Protein Metabolism	Protein biosynthesis	tRNA aminoacylation, Glu and Gln	Glutamyl-tRNA(Gln) synthetase (EC 6.1.1.24)	fig|6666666.1160998.peg.2384
Protein Metabolism	Protein biosynthesis	tRNA aminoacylation, Glu and Gln	Glutamyl-tRNA(Gln) amidotransferase subunit C (EC 6.3.5.7)	fig|6666666.1160998.peg.6549
Protein Metabolism	Protein biosynthesis	tRNA aminoacylation, Glu and Gln	Glutamyl-tRNA(Gln) amidotransferase subunit B (EC 6.3.5.7)	fig|6666666.1160998.peg.6552
Protein Metabolism	Protein biosynthesis	tRNA aminoacylation, Glu and Gln	Glutamyl-tRNA(Gln) amidotransferase subunit A (EC 6.3.5.7)	fig|6666666.1160998.peg.6550
Protein Metabolism	Protein biosynthesis	tRNA aminoacylation, Asp and Asn	Aspartyl-tRNA(Asn) amidotransferase subunit B (EC 6.3.5.6)	fig|6666666.1160998.peg.6552
Protein Metabolism	Protein biosynthesis	tRNA aminoacylation, Asp and Asn	Aspartyl-tRNA(Asn) amidotransferase subunit C (EC 6.3.5.6)	fig|6666666.1160998.peg.6549
Protein Metabolism	Protein biosynthesis	tRNA aminoacylation, Asp and Asn	Aspartyl-tRNA synthetase (EC 6.1.1.12)	fig|6666666.1160998.peg.4692
Protein Metabolism	Protein biosynthesis	tRNA aminoacylation, Asp and Asn	Aspartyl-tRNA(Asn) amidotransferase subunit A (EC 6.3.5.6)	fig|6666666.1160998.peg.6550
Protein Metabolism	Protein biosynthesis	tRNA aminoacylation, Asp and Asn	Aspartyl-tRNA(Asn) synthetase (EC 6.1.1.23)	fig|6666666.1160998.peg.4692
Protein Metabolism	Protein biosynthesis	Translation elongation factors bacterial	Translation elongation factor Ts	fig|6666666.1160998.peg.3619
Protein Metabolism	Protein biosynthesis	Translation elongation factors bacterial	Translation elongation factor P	fig|6666666.1160998.peg.4519
Protein Metabolism	Protein biosynthesis	Translation elongation factors bacterial	Translation elongation factor Tu	fig|6666666.1160998.peg.3275, fig|6666666.1160998.peg.6023
Protein Metabolism	Protein biosynthesis	Translation elongation factors bacterial	Translation elongation factor LepA	fig|6666666.1160998.peg.2867
Protein Metabolism	Protein biosynthesis	Translation elongation factors bacterial	Translation elongation factor G	fig|6666666.1160998.peg.3274
Protein Metabolism	Protein biosynthesis	tRNA aminoacylation, Gly	Glycyl-tRNA synthetase (EC 6.1.1.14)	fig|6666666.1160998.peg.5516
Protein Metabolism	Protein biosynthesis	tRNA aminoacylation, Val	Valyl-tRNA synthetase (EC 6.1.1.9)	fig|6666666.1160998.peg.2852
Protein Metabolism	Protein biosynthesis	tRNA aminoacylation, Arg	Arginyl-tRNA synthetase (EC 6.1.1.19)	fig|6666666.1160998.peg.2128, fig|6666666.1160998.peg.3235, fig|6666666.1160998.peg.4770
Protein Metabolism	Protein biosynthesis	tRNA aminoacylation, Lys	Lysyl-tRNA synthetase (class I) (EC 6.1.1.6)	fig|6666666.1160998.peg.3234
Protein Metabolism	Protein biosynthesis	rRNAs	SSU rRNA	fig|6666666.1160998.rna.23
Protein Metabolism	Protein biosynthesis	rRNAs	5S rRNA	fig|6666666.1160998.rna.21
Protein Metabolism	Protein biosynthesis	rRNAs	LSU rRNA	fig|6666666.1160998.rna.22
Protein Metabolism	Protein biosynthesis	tRNA aminoacylation, Met	Methionyl-tRNA synthetase (EC 6.1.1.10)	fig|6666666.1160998.peg.1765, fig|6666666.1160998.peg.4467
Protein Metabolism	Protein biosynthesis	Translation termination factors bacterial	Peptide chain release factor 1	fig|6666666.1160998.peg.1929
Protein Metabolism	Protein biosynthesis	Translation termination factors bacterial	Peptide chain release factor 2	fig|6666666.1160998.peg.582
Protein Metabolism	Protein biosynthesis	Translation termination factors bacterial	Ribosome recycling factor	fig|6666666.1160998.peg.3617
Protein Metabolism	Protein biosynthesis	Translation termination factors bacterial	tmRNA-binding protein SmpB	fig|6666666.1160998.peg.588
Protein Metabolism	Protein biosynthesis	Translation termination factors bacterial	Methionine aminopeptidase (EC 3.4.11.18)	fig|6666666.1160998.peg.44, fig|6666666.1160998.peg.4017, fig|6666666.1160998.peg.6424
Protein Metabolism	Protein biosynthesis	Translation termination factors bacterial	Peptide deformylase (EC 3.5.1.88)	fig|6666666.1160998.peg.1678, fig|6666666.1160998.peg.5702
Protein Metabolism	Protein biosynthesis	Translation termination factors bacterial	Peptidyl-tRNA hydrolase (EC 3.1.1.29)	fig|6666666.1160998.peg.2100
Protein Metabolism	Protein degradation	Putative TldE-TldD proteolytic complex	TldD family protein, Actinobacterial subgroup	fig|6666666.1160998.peg.5860
Protein Metabolism	Protein degradation	Putative TldE-TldD proteolytic complex	TldE/PmbA family protein, Actinobacterial subgroup	fig|6666666.1160998.peg.5861
Protein Metabolism	Protein degradation	Proteolysis in bacteria, ATP-dependent	ATP-dependent protease La (EC 3.4.21.53) Type I	fig|6666666.1160998.peg.3747
Protein Metabolism	Protein degradation	Proteolysis in bacteria, ATP-dependent	ATP-dependent Clp protease ATP-binding subunit ClpX	fig|6666666.1160998.peg.2850
Protein Metabolism	Protein degradation	Proteolysis in bacteria, ATP-dependent	ATP-dependent Clp protease adaptor protein ClpS	fig|6666666.1160998.peg.1689
Protein Metabolism	Protein degradation	Proteolysis in bacteria, ATP-dependent	ATP-dependent Clp protease, ATP-binding subunit ClpC	fig|6666666.1160998.peg.2717, fig|6666666.1160998.peg.5501
Protein Metabolism	Protein degradation	Proteolysis in bacteria, ATP-dependent	DNA repair protein RadA	fig|6666666.1160998.peg.5596
Protein Metabolism	Protein degradation	Aminopeptidases (EC 3.4.11.-)	Membrane alanine aminopeptidase N (EC 3.4.11.2)	fig|6666666.1160998.peg.1529, fig|6666666.1160998.peg.2311
Protein Metabolism	Protein degradation	Aminopeptidases (EC 3.4.11.-)	Xaa-Pro aminopeptidase (EC 3.4.11.9)	fig|6666666.1160998.peg.1212
Protein Metabolism	Protein degradation	Aminopeptidases (EC 3.4.11.-)	Cytosol aminopeptidase PepA (EC 3.4.11.1)	fig|6666666.1160998.peg.4562
Protein Metabolism	Protein degradation	Serine endopeptidase (EC 3.4.21.-)	Prolyl endopeptidase (EC 3.4.21.26)	fig|6666666.1160998.peg.2891, fig|6666666.1160998.peg.2894
Protein Metabolism	Protein degradation	Proteasome archaeal	Proteasome subunit alpha (EC 3.4.25.1), bacterial	fig|6666666.1160998.peg.1531
Protein Metabolism	Protein degradation	Proteasome archaeal	Pup ligase PafA, possible component of postulated heterodimer PafA-PafA'	fig|6666666.1160998.peg.1534
Protein Metabolism	Protein degradation	Proteasome archaeal	Proteasome subunit beta (EC 3.4.25.1), bacterial	fig|6666666.1160998.peg.1530
Protein Metabolism	Protein degradation	Proteasome archaeal	Prokaryotic ubiquitin-like protein Pup	fig|6666666.1160998.peg.3939
Protein Metabolism	Protein degradation	Proteasome archaeal	Bacterial proteasome-activating AAA-ATPase (PAN)	fig|6666666.1160998.peg.3941
Protein Metabolism	Protein degradation	Proteasome archaeal	Pup ligase PafA' paralog, possible component of postulated heterodimer PafA-PafA'	fig|6666666.1160998.peg.3940
Protein Metabolism	Protein degradation	Metallocarboxypeptidases (EC 3.4.17.-)	D-alanyl-D-alanine carboxypeptidase (EC 3.4.16.4)	fig|6666666.1160998.peg.506, fig|6666666.1160998.peg.656, fig|6666666.1160998.peg.1749, fig|6666666.1160998.peg.4883, fig|6666666.1160998.peg.6092, fig|6666666.1160998.peg.6675
Protein Metabolism	Protein degradation	Metallocarboxypeptidases (EC 3.4.17.-)	Zinc D-Ala-D-Ala carboxypeptidase (EC 3.4.17.14)	fig|6666666.1160998.peg.779, fig|6666666.1160998.peg.5701
Protein Metabolism	Protein degradation	Metallocarboxypeptidases (EC 3.4.17.-)	Muramoyltetrapeptide carboxypeptidase (EC 3.4.17.13)	fig|6666666.1160998.peg.3192
Protein Metabolism	Protein degradation	Metalloendopeptidases (EC 3.4.24.-)	Microbial collagenase, secreted (EC 3.4.24.3)	fig|6666666.1160998.peg.2707
Protein Metabolism	Protein folding	Periplasmic disulfide interchange	Cytochrome c-type biogenesis protein CcdA (DsbD analog)	fig|6666666.1160998.peg.889, fig|6666666.1160998.peg.6753
Protein Metabolism	Protein folding	Protein chaperones	Chaperone protein DnaJ	fig|6666666.1160998.peg.1545, fig|6666666.1160998.peg.2570
Protein Metabolism	Protein folding	Protein chaperones	Heat shock protein GrpE	fig|6666666.1160998.peg.5775
Protein Metabolism	Protein folding	Protein chaperones	Chaperone protein DnaK	fig|6666666.1160998.peg.5774
Protein Metabolism	Protein folding	Protein chaperones	HspR, transcriptional repressor of DnaK operon	fig|6666666.1160998.peg.1546
Phosphorus Metabolism	Phosphorus Metabolism - no subcategory	High affinity phosphate transporter and control of PHO regulon	Polyphosphate kinase (EC 2.7.4.1)	fig|6666666.1160998.peg.3556
Phosphorus Metabolism	Phosphorus Metabolism - no subcategory	High affinity phosphate transporter and control of PHO regulon	Phosphate transport system regulatory protein PhoU	fig|6666666.1160998.peg.1137
Phosphorus Metabolism	Phosphorus Metabolism - no subcategory	High affinity phosphate transporter and control of PHO regulon	Phosphate regulon transcriptional regulatory protein PhoB (SphR)	fig|6666666.1160998.peg.1139
Phosphorus Metabolism	Phosphorus Metabolism - no subcategory	High affinity phosphate transporter and control of PHO regulon	Phosphate regulon sensor protein PhoR (SphS) (EC 2.7.13.3)	fig|6666666.1160998.peg.1138
Phosphorus Metabolism	Phosphorus Metabolism - no subcategory	Polyphosphate	Polyphosphate kinase (EC 2.7.4.1)	fig|6666666.1160998.peg.3556
Phosphorus Metabolism	Phosphorus Metabolism - no subcategory	Polyphosphate	Polyphosphate kinase 2 (EC 2.7.4.1)	fig|6666666.1160998.peg.1374
Phosphorus Metabolism	Phosphorus Metabolism - no subcategory	Polyphosphate	Polyphosphate glucokinase (EC 2.7.1.63)	fig|6666666.1160998.peg.4860
Phosphorus Metabolism	Phosphorus Metabolism - no subcategory	Polyphosphate	Exopolyphosphatase (EC 3.6.1.11)	fig|6666666.1160998.peg.254, fig|6666666.1160998.peg.605, fig|6666666.1160998.peg.3738
Phosphorus Metabolism	Phosphorus Metabolism - no subcategory	Phosphate metabolism	Phosphate transport system regulatory protein PhoU	fig|6666666.1160998.peg.1137
Phosphorus Metabolism	Phosphorus Metabolism - no subcategory	Phosphate metabolism	Probable low-affinity inorganic phosphate transporter	fig|6666666.1160998.peg.2132, fig|6666666.1160998.peg.3001
Phosphorus Metabolism	Phosphorus Metabolism - no subcategory	Phosphate metabolism	Predicted ATPase related to phosphate starvation-inducible protein PhoH	fig|6666666.1160998.peg.3267
Phosphorus Metabolism	Phosphorus Metabolism - no subcategory	Phosphate metabolism	Phosphate transport regulator (distant homolog of PhoU)	fig|6666666.1160998.peg.2131
Phosphorus Metabolism	Phosphorus Metabolism - no subcategory	Phosphate metabolism	Phosphate regulon transcriptional regulatory protein PhoB (SphR)	fig|6666666.1160998.peg.1139
Phosphorus Metabolism	Phosphorus Metabolism - no subcategory	Phosphate metabolism	Phosphate regulon sensor protein PhoR (SphS) (EC 2.7.13.3)	fig|6666666.1160998.peg.1138
Phosphorus Metabolism	Phosphorus Metabolism - no subcategory	Phosphate metabolism	Exopolyphosphatase (EC 3.6.1.11)	fig|6666666.1160998.peg.254, fig|6666666.1160998.peg.605, fig|6666666.1160998.peg.3738
Phosphorus Metabolism	Phosphorus Metabolism - no subcategory	Phosphate metabolism	Inorganic pyrophosphatase (EC 3.6.1.1)	fig|6666666.1160998.peg.6093
Phosphorus Metabolism	Phosphorus Metabolism - no subcategory	Phosphate metabolism	Pyrophosphate-energized proton pump (EC 3.6.1.1)	fig|6666666.1160998.peg.1021
Phosphorus Metabolism	Phosphorus Metabolism - no subcategory	Phosphate metabolism	Phosphate starvation-inducible protein PhoH, predicted ATPase	fig|6666666.1160998.peg.2933, fig|6666666.1160998.peg.2933
Phosphorus Metabolism	Phosphorus Metabolism - no subcategory	Phosphate metabolism	Polyphosphate kinase (EC 2.7.4.1)	fig|6666666.1160998.peg.3556
Potassium metabolism	Potassium metabolism - no subcategory	Potassium homeostasis	Large-conductance mechanosensitive channel	fig|6666666.1160998.peg.5387
Potassium metabolism	Potassium metabolism - no subcategory	Potassium homeostasis	Potassium-transporting ATPase B chain (EC 3.6.3.12) (TC 3.A.3.7.1)	fig|6666666.1160998.peg.3249
Potassium metabolism	Potassium metabolism - no subcategory	Potassium homeostasis	Potassium voltage-gated channel subfamily KQT	fig|6666666.1160998.peg.5650
Potassium metabolism	Potassium metabolism - no subcategory	Potassium homeostasis	Potassium-transporting ATPase C chain (EC 3.6.3.12) (TC 3.A.3.7.1)	fig|6666666.1160998.peg.3248
Potassium metabolism	Potassium metabolism - no subcategory	Potassium homeostasis	Potassium channel protein	fig|6666666.1160998.peg.698, fig|6666666.1160998.peg.1730, fig|6666666.1160998.peg.2661
Potassium metabolism	Potassium metabolism - no subcategory	Potassium homeostasis	Potassium-transporting ATPase A chain (EC 3.6.3.12) (TC 3.A.3.7.1)	fig|6666666.1160998.peg.3250
Respiration	Respiration - no subcategory	Quinone oxidoreductase family	Quinone oxidoreductase (EC 1.6.5.5)	fig|6666666.1160998.peg.1731
Respiration	Respiration - no subcategory	Quinone oxidoreductase family	Putative oxidoreductase YncB	fig|6666666.1160998.peg.3405, fig|6666666.1160998.peg.4371
Respiration	Respiration - no subcategory	Biogenesis of c-type cytochromes	Thiol:disulfide oxidoreductase related to ResA	fig|6666666.1160998.peg.890
Respiration	Respiration - no subcategory	Biogenesis of c-type cytochromes	Ccs1/ResB-related putative cytochrome C-type biogenesis protein	fig|6666666.1160998.peg.888
Respiration	Respiration - no subcategory	Biogenesis of c-type cytochromes	Cytochrome c-type biogenesis protein CcsA/ResC	fig|6666666.1160998.peg.887
Respiration	Respiration - no subcategory	Biogenesis of c-type cytochromes	Cytochrome c-type biogenesis protein CcdA (DsbD analog)	fig|6666666.1160998.peg.889, fig|6666666.1160998.peg.6753
Respiration	Respiration - no subcategory	Biogenesis of cytochrome c oxidases	Heme A synthase, cytochrome oxidase biogenesis protein Cox15-CtaA	fig|6666666.1160998.peg.4321
Respiration	Respiration - no subcategory	Biogenesis of cytochrome c oxidases	Cytochrome oxidase biogenesis protein Surf1, facilitates heme A insertion	fig|6666666.1160998.peg.2556, fig|6666666.1160998.peg.2762
Respiration	Respiration - no subcategory	Soluble cytochromes and functionally related electron carriers	Ferredoxin	fig|6666666.1160998.peg.3297, fig|6666666.1160998.peg.3638, fig|6666666.1160998.peg.3942, fig|6666666.1160998.peg.4614
Respiration	Respiration - no subcategory	Soluble cytochromes and functionally related electron carriers	Ferredoxin, 2Fe-2S	fig|6666666.1160998.peg.4315
Respiration	Respiration - no subcategory	Soluble cytochromes and functionally related electron carriers	Cytochrome c551/c552	fig|6666666.1160998.peg.2887, fig|6666666.1160998.peg.2888
Respiration	ATP synthases	F0F1-type ATP synthase	ATP synthase protein I	fig|6666666.1160998.peg.4257
Respiration	ATP synthases	F0F1-type ATP synthase	ATP synthase alpha chain (EC 3.6.3.14)	fig|6666666.1160998.peg.4252
Respiration	ATP synthases	F0F1-type ATP synthase	ATP synthase epsilon chain (EC 3.6.3.14)	fig|6666666.1160998.peg.4249
Respiration	ATP synthases	F0F1-type ATP synthase	ATP synthase F0 sector subunit c (EC 3.6.3.14)	fig|6666666.1160998.peg.4255
Respiration	ATP synthases	F0F1-type ATP synthase	ATP synthase delta chain (EC 3.6.3.14)	fig|6666666.1160998.peg.4253
Respiration	ATP synthases	F0F1-type ATP synthase	ATP synthase F0 sector subunit a (EC 3.6.3.14)	fig|6666666.1160998.peg.4256
Respiration	ATP synthases	F0F1-type ATP synthase	ATP synthase F0 sector subunit b (EC 3.6.3.14)	fig|6666666.1160998.peg.4254
Respiration	ATP synthases	F0F1-type ATP synthase	ATP synthase gamma chain (EC 3.6.3.14)	fig|6666666.1160998.peg.4251
Respiration	ATP synthases	F0F1-type ATP synthase	ATP synthase beta chain (EC 3.6.3.14)	fig|6666666.1160998.peg.4250
Respiration	Electron donating reactions	Respiratory dehydrogenases 1	Aerobic glycerol-3-phosphate dehydrogenase (EC 1.1.5.3)	fig|6666666.1160998.peg.1161
Respiration	Electron donating reactions	Respiratory dehydrogenases 1	Glycerol-3-phosphate dehydrogenase (EC 1.1.5.3)	fig|6666666.1160998.peg.5254
Respiration	Electron donating reactions	Respiratory dehydrogenases 1	NADH dehydrogenase (EC 1.6.99.3)	fig|6666666.1160998.peg.2077, fig|6666666.1160998.peg.4622, fig|6666666.1160998.peg.4923, fig|6666666.1160998.peg.6806
Respiration	Electron donating reactions	Respiratory Complex I	NADH ubiquinone oxidoreductase chain A (EC 1.6.5.3)	fig|6666666.1160998.peg.75, fig|6666666.1160998.peg.2287
Respiration	Electron donating reactions	Respiratory Complex I	NADH-ubiquinone oxidoreductase chain B (EC 1.6.5.3)	fig|6666666.1160998.peg.76, fig|6666666.1160998.peg.2288
Respiration	Electron donating reactions	Respiratory Complex I	NADH-ubiquinone oxidoreductase chain L (EC 1.6.5.3)	fig|6666666.1160998.peg.2298, fig|6666666.1160998.peg.5053
Respiration	Electron donating reactions	Respiratory Complex I	NADH-ubiquinone oxidoreductase chain C (EC 1.6.5.3)	fig|6666666.1160998.peg.2289
Respiration	Electron donating reactions	Respiratory Complex I	NADH-ubiquinone oxidoreductase chain F (EC 1.6.5.3)	fig|6666666.1160998.peg.2292
Respiration	Electron donating reactions	Respiratory Complex I	NADH-ubiquinone oxidoreductase chain N (EC 1.6.5.3)	fig|6666666.1160998.peg.578, fig|6666666.1160998.peg.2300, fig|6666666.1160998.peg.5386
Respiration	Electron donating reactions	Respiratory Complex I	NADH-ubiquinone oxidoreductase chain K (EC 1.6.5.3)	fig|6666666.1160998.peg.2297, fig|6666666.1160998.peg.5052
Respiration	Electron donating reactions	Respiratory Complex I	NADH-ubiquinone oxidoreductase chain J (EC 1.6.5.3)	fig|6666666.1160998.peg.2296, fig|6666666.1160998.peg.5051
Respiration	Electron donating reactions	Respiratory Complex I	NADH-ubiquinone oxidoreductase chain G (EC 1.6.5.3)	fig|6666666.1160998.peg.2293
Respiration	Electron donating reactions	Respiratory Complex I	NADH-ubiquinone oxidoreductase chain M (EC 1.6.5.3)	fig|6666666.1160998.peg.478, fig|6666666.1160998.peg.2299
Respiration	Electron donating reactions	Respiratory Complex I	NADH-ubiquinone oxidoreductase chain I (EC 1.6.5.3)	fig|6666666.1160998.peg.2295, fig|6666666.1160998.peg.5050
Respiration	Electron donating reactions	Respiratory Complex I	NADH-ubiquinone oxidoreductase chain E (EC 1.6.5.3)	fig|6666666.1160998.peg.2291
Respiration	Electron donating reactions	Respiratory Complex I	NADH-ubiquinone oxidoreductase chain D (EC 1.6.5.3)	fig|6666666.1160998.peg.352, fig|6666666.1160998.peg.2290
Respiration	Electron donating reactions	Respiratory Complex I	NADH-ubiquinone oxidoreductase chain H (EC 1.6.5.3)	fig|6666666.1160998.peg.2294, fig|6666666.1160998.peg.5049
Respiration	Electron donating reactions	NADH ubiquinone oxidoreductase	NADH-ubiquinone oxidoreductase chain D (EC 1.6.5.3)	fig|6666666.1160998.peg.352, fig|6666666.1160998.peg.2290
Respiration	Electron donating reactions	NADH ubiquinone oxidoreductase	NADH-ubiquinone oxidoreductase chain E (EC 1.6.5.3)	fig|6666666.1160998.peg.2291
Respiration	Electron donating reactions	NADH ubiquinone oxidoreductase	NADH-ubiquinone oxidoreductase chain H (EC 1.6.5.3)	fig|6666666.1160998.peg.2294, fig|6666666.1160998.peg.5049
Respiration	Electron donating reactions	NADH ubiquinone oxidoreductase	NADH-ubiquinone oxidoreductase chain M (EC 1.6.5.3)	fig|6666666.1160998.peg.478, fig|6666666.1160998.peg.2299
Respiration	Electron donating reactions	NADH ubiquinone oxidoreductase	NADH-ubiquinone oxidoreductase chain I (EC 1.6.5.3)	fig|6666666.1160998.peg.2295, fig|6666666.1160998.peg.5050
Respiration	Electron donating reactions	NADH ubiquinone oxidoreductase	NADH-ubiquinone oxidoreductase chain F (EC 1.6.5.3)	fig|6666666.1160998.peg.2292
Respiration	Electron donating reactions	NADH ubiquinone oxidoreductase	NADH-ubiquinone oxidoreductase chain N (EC 1.6.5.3)	fig|6666666.1160998.peg.578, fig|6666666.1160998.peg.2300, fig|6666666.1160998.peg.5386
Respiration	Electron donating reactions	NADH ubiquinone oxidoreductase	NADH ubiquinone oxidoreductase chain A (EC 1.6.5.3)	fig|6666666.1160998.peg.75, fig|6666666.1160998.peg.2287
Respiration	Electron donating reactions	NADH ubiquinone oxidoreductase	NADH-ubiquinone oxidoreductase chain L (EC 1.6.5.3)	fig|6666666.1160998.peg.2298, fig|6666666.1160998.peg.5053
Respiration	Electron donating reactions	NADH ubiquinone oxidoreductase	NADH-ubiquinone oxidoreductase chain B (EC 1.6.5.3)	fig|6666666.1160998.peg.76, fig|6666666.1160998.peg.2288
Respiration	Electron donating reactions	NADH ubiquinone oxidoreductase	NADH-ubiquinone oxidoreductase chain C (EC 1.6.5.3)	fig|6666666.1160998.peg.2289
Respiration	Electron donating reactions	NADH ubiquinone oxidoreductase	NADH-ubiquinone oxidoreductase chain G (EC 1.6.5.3)	fig|6666666.1160998.peg.2293
Respiration	Electron donating reactions	NADH ubiquinone oxidoreductase	NADH-ubiquinone oxidoreductase chain K (EC 1.6.5.3)	fig|6666666.1160998.peg.2297, fig|6666666.1160998.peg.5052
Respiration	Electron donating reactions	NADH ubiquinone oxidoreductase	NADH-ubiquinone oxidoreductase chain J (EC 1.6.5.3)	fig|6666666.1160998.peg.2296, fig|6666666.1160998.peg.5051
Respiration	Electron accepting reactions	Anaerobic respiratory reductases	Ferredoxin reductase	fig|6666666.1160998.peg.1985, fig|6666666.1160998.peg.4710, fig|6666666.1160998.peg.5727
Respiration	Electron accepting reactions	Anaerobic respiratory reductases	Butyryl-CoA dehydrogenase (EC 1.3.8.1)	fig|6666666.1160998.peg.4033
Respiration	Electron accepting reactions	Anaerobic respiratory reductases	Vanillate O-demethylase oxidoreductase (EC 1.14.13.-)	fig|6666666.1160998.peg.4514
Respiration	Electron accepting reactions	Anaerobic respiratory reductases	Flavodoxin reductases (ferredoxin-NADPH reductases) family 1	fig|6666666.1160998.peg.4514
Respiration	Electron accepting reactions	Terminal cytochrome C oxidases	Cytochrome c oxidase polypeptide II (EC 1.9.3.1)	fig|6666666.1160998.peg.4806
Respiration	Electron accepting reactions	Terminal cytochrome C oxidases	Cytochrome c oxidase polypeptide I (EC 1.9.3.1)	fig|6666666.1160998.peg.428, fig|6666666.1160998.peg.4191, fig|6666666.1160998.peg.4805
Respiration	Electron accepting reactions	Terminal cytochrome C oxidases	Cytochrome c oxidase polypeptide III (EC 1.9.3.1)	fig|6666666.1160998.peg.4187
Respiration	Electron accepting reactions	Terminal cytochrome d ubiquinol oxidases	Cytochrome d ubiquinol oxidase subunit II (EC 1.10.3.-)	fig|6666666.1160998.peg.6067
Respiration	Electron accepting reactions	Terminal cytochrome d ubiquinol oxidases	Cytochrome d ubiquinol oxidase subunit I (EC 1.10.3.-)	fig|6666666.1160998.peg.149, fig|6666666.1160998.peg.6066
Respiration	Electron accepting reactions	Terminal cytochrome oxidases	Cytochrome d ubiquinol oxidase subunit I (EC 1.10.3.-)	fig|6666666.1160998.peg.149, fig|6666666.1160998.peg.6066
Respiration	Electron accepting reactions	Terminal cytochrome oxidases	Cytochrome d ubiquinol oxidase subunit II (EC 1.10.3.-)	fig|6666666.1160998.peg.6067
Sulfur Metabolism	Sulfur Metabolism - no subcategory	Thioredoxin-disulfide reductase	Thiol peroxidase, Bcp-type (EC 1.11.1.15)	fig|6666666.1160998.peg.1571
Sulfur Metabolism	Sulfur Metabolism - no subcategory	Thioredoxin-disulfide reductase	Thioredoxin reductase (EC 1.8.1.9)	fig|6666666.1160998.peg.423, fig|6666666.1160998.peg.927, fig|6666666.1160998.peg.2039, fig|6666666.1160998.peg.3283, fig|6666666.1160998.peg.5376
Sulfur Metabolism	Sulfur Metabolism - no subcategory	Thioredoxin-disulfide reductase	Alkyl hydroperoxide reductase subunit C-like protein	fig|6666666.1160998.peg.3990
Sulfur Metabolism	Sulfur Metabolism - no subcategory	Galactosylceramide and Sulfatide metabolism	Arylsulfatase (EC 3.1.6.1)	fig|6666666.1160998.peg.4435, fig|6666666.1160998.peg.4436
Cofactors, Vitamins, Prosthetic Groups, Pigments	Lipoic acid	Lipoic acid metabolism	Lipoate-protein ligase A	fig|6666666.1160998.peg.4419
Cofactors, Vitamins, Prosthetic Groups, Pigments	Biotin	Biotin biosynthesis Experimental	Competence protein F homolog, phosphoribosyltransferase domain	fig|6666666.1160998.peg.2435
Cofactors, Vitamins, Prosthetic Groups, Pigments	Biotin	Biotin biosynthesis Experimental	Adenosylmethionine-8-amino-7-oxononanoate aminotransferase (EC 2.6.1.62)	fig|6666666.1160998.peg.6366
Cofactors, Vitamins, Prosthetic Groups, Pigments	Biotin	Biotin biosynthesis Experimental	8-amino-7-oxononanoate synthase (EC 2.3.1.47)	fig|6666666.1160998.peg.6364
Cofactors, Vitamins, Prosthetic Groups, Pigments	Biotin	Biotin biosynthesis Experimental	Biotin synthase (EC 2.8.1.6)	fig|6666666.1160998.peg.6365
Cofactors, Vitamins, Prosthetic Groups, Pigments	Biotin	Biotin biosynthesis	Long-chain-fatty-acid--CoA ligase (EC 6.2.1.3)	fig|6666666.1160998.peg.507, fig|6666666.1160998.peg.1256, fig|6666666.1160998.peg.2425, fig|6666666.1160998.peg.2866, fig|6666666.1160998.peg.4361, fig|6666666.1160998.peg.4845, fig|6666666.1160998.peg.5123, fig|6666666.1160998.peg.6348, fig|6666666.1160998.peg.6447, fig|6666666.1160998.peg.6579, fig|6666666.1160998.peg.6585, fig|6666666.1160998.peg.6626
Cofactors, Vitamins, Prosthetic Groups, Pigments	Biotin	Biotin biosynthesis	3-ketoacyl-CoA thiolase (EC 2.3.1.16)	fig|6666666.1160998.peg.2668, fig|6666666.1160998.peg.2726, fig|6666666.1160998.peg.3911, fig|6666666.1160998.peg.4765, fig|6666666.1160998.peg.5592, fig|6666666.1160998.peg.6799
Cofactors, Vitamins, Prosthetic Groups, Pigments	Biotin	Biotin biosynthesis	Adenosylmethionine-8-amino-7-oxononanoate aminotransferase (EC 2.6.1.62)	fig|6666666.1160998.peg.6366
Cofactors, Vitamins, Prosthetic Groups, Pigments	Biotin	Biotin biosynthesis	8-amino-7-oxononanoate synthase (EC 2.3.1.47)	fig|6666666.1160998.peg.6364
Cofactors, Vitamins, Prosthetic Groups, Pigments	Biotin	Biotin biosynthesis	Substrate-specific component BioY of biotin ECF transporter	fig|6666666.1160998.peg.3855
Cofactors, Vitamins, Prosthetic Groups, Pigments	Biotin	Biotin biosynthesis	Biotin synthase (EC 2.8.1.6)	fig|6666666.1160998.peg.6365
Cofactors, Vitamins, Prosthetic Groups, Pigments	Cofactors, Vitamins, Prosthetic Groups, Pigments - no subcategory	Thiamin biosynthesis	Thiamin ABC transporter, ATPase component	fig|6666666.1160998.peg.3612
Cofactors, Vitamins, Prosthetic Groups, Pigments	Cofactors, Vitamins, Prosthetic Groups, Pigments - no subcategory	Thiamin biosynthesis	Hydroxymethylpyrimidine ABC transporter, transmembrane component	fig|6666666.1160998.peg.5276
Cofactors, Vitamins, Prosthetic Groups, Pigments	Cofactors, Vitamins, Prosthetic Groups, Pigments - no subcategory	Thiamin biosynthesis	Thiamine-monophosphate kinase (EC 2.7.4.16)	fig|6666666.1160998.peg.637, fig|6666666.1160998.peg.6629
Cofactors, Vitamins, Prosthetic Groups, Pigments	Cofactors, Vitamins, Prosthetic Groups, Pigments - no subcategory	Thiamin biosynthesis	Thiamin ABC transporter, transmembrane component	fig|6666666.1160998.peg.3613
Cofactors, Vitamins, Prosthetic Groups, Pigments	Cofactors, Vitamins, Prosthetic Groups, Pigments - no subcategory	Thiamin biosynthesis	Hydroxymethylpyrimidine ABC transporter, substrate-binding component	fig|6666666.1160998.peg.5277
Cofactors, Vitamins, Prosthetic Groups, Pigments	Cofactors, Vitamins, Prosthetic Groups, Pigments - no subcategory	Thiamin biosynthesis	Glycine oxidase ThiO (EC 1.4.3.19)	fig|6666666.1160998.peg.5729
Cofactors, Vitamins, Prosthetic Groups, Pigments	Cofactors, Vitamins, Prosthetic Groups, Pigments - no subcategory	Thiamin biosynthesis	Thiamin-phosphate pyrophosphorylase (EC 2.5.1.3)	fig|6666666.1160998.peg.160, fig|6666666.1160998.peg.5725
Cofactors, Vitamins, Prosthetic Groups, Pigments	Cofactors, Vitamins, Prosthetic Groups, Pigments - no subcategory	Thiamin biosynthesis	Thiamin ABC transporter, substrate-binding component	fig|6666666.1160998.peg.3614
Cofactors, Vitamins, Prosthetic Groups, Pigments	Cofactors, Vitamins, Prosthetic Groups, Pigments - no subcategory	Thiamin biosynthesis	Sulfur carrier protein ThiS	fig|6666666.1160998.peg.498
Cofactors, Vitamins, Prosthetic Groups, Pigments	Cofactors, Vitamins, Prosthetic Groups, Pigments - no subcategory	Thiamin biosynthesis	1-deoxy-D-xylulose 5-phosphate synthase (EC 2.2.1.7)	fig|6666666.1160998.peg.3411, fig|6666666.1160998.peg.4786
Cofactors, Vitamins, Prosthetic Groups, Pigments	Pyridoxine	Pyridoxin (Vitamin B6) Biosynthesis	D-3-phosphoglycerate dehydrogenase (EC 1.1.1.95)	fig|6666666.1160998.peg.4264, fig|6666666.1160998.peg.4941, fig|6666666.1160998.peg.5001, fig|6666666.1160998.peg.5163
Cofactors, Vitamins, Prosthetic Groups, Pigments	Pyridoxine	Pyridoxin (Vitamin B6) Biosynthesis	Phosphoserine aminotransferase (EC 2.6.1.52)	fig|6666666.1160998.peg.6155
Cofactors, Vitamins, Prosthetic Groups, Pigments	Pyridoxine	Pyridoxin (Vitamin B6) Biosynthesis	Pyridoxamine 5'-phosphate oxidase (EC 1.4.3.5)	fig|6666666.1160998.peg.4162, fig|6666666.1160998.peg.6075
Cofactors, Vitamins, Prosthetic Groups, Pigments	Pyridoxine	Pyridoxin (Vitamin B6) Biosynthesis	NAD-dependent glyceraldehyde-3-phosphate dehydrogenase (EC 1.2.1.12)	fig|6666666.1160998.peg.4338
Cofactors, Vitamins, Prosthetic Groups, Pigments	Pyridoxine	Pyridoxin (Vitamin B6) Biosynthesis	1-deoxy-D-xylulose 5-phosphate synthase (EC 2.2.1.7)	fig|6666666.1160998.peg.3411, fig|6666666.1160998.peg.4786
Cofactors, Vitamins, Prosthetic Groups, Pigments	Tetrapyrroles	Cobalamin synthesis	Cobalamin biosynthesis protein BluB	fig|6666666.1160998.peg.415, fig|6666666.1160998.peg.6750
Cofactors, Vitamins, Prosthetic Groups, Pigments	Tetrapyrroles	Cobalamin synthesis	Adenosylcobinamide-phosphate synthase (EC 6.3.1.10)	fig|6666666.1160998.peg.3004
Cofactors, Vitamins, Prosthetic Groups, Pigments	Tetrapyrroles	Cobalamin synthesis	Cob(I)alamin adenosyltransferase (EC 2.5.1.17)	fig|6666666.1160998.peg.5369
Cofactors, Vitamins, Prosthetic Groups, Pigments	Tetrapyrroles	Cobalamin synthesis	Cobyric acid synthase (EC 6.3.5.10)	fig|6666666.1160998.peg.3005
Cofactors, Vitamins, Prosthetic Groups, Pigments	Tetrapyrroles	Cobalamin synthesis	Cobalamin synthase (EC 2.7.8.26)	fig|6666666.1160998.peg.3887
Cofactors, Vitamins, Prosthetic Groups, Pigments	Tetrapyrroles	Cobalamin synthesis	Adenosylcobinamide-phosphate guanylyltransferase (EC 2.7.7.62)	fig|6666666.1160998.peg.760
Cofactors, Vitamins, Prosthetic Groups, Pigments	Tetrapyrroles	Cobalamin synthesis	L-threonine 3-O-phosphate decarboxylase (EC 4.1.1.81)	fig|6666666.1160998.peg.6563
Cofactors, Vitamins, Prosthetic Groups, Pigments	Tetrapyrroles	Cobalamin synthesis	Nicotinate-nucleotide--dimethylbenzimidazole phosphoribosyltransferase (EC 2.4.2.21)	fig|6666666.1160998.peg.415, fig|6666666.1160998.peg.3890, fig|6666666.1160998.peg.6750
Cofactors, Vitamins, Prosthetic Groups, Pigments	Tetrapyrroles	Cobalamin synthesis	Adenosylcobinamide kinase (EC 2.7.1.156)	fig|6666666.1160998.peg.760
Cofactors, Vitamins, Prosthetic Groups, Pigments	NAD and NADP	NAD and NADP cofactor biosynthesis global	ADP-ribose pyrophosphatase (EC 3.6.1.13)	fig|6666666.1160998.peg.3512
Cofactors, Vitamins, Prosthetic Groups, Pigments	NAD and NADP	NAD and NADP cofactor biosynthesis global	Nicotinamidase (EC 3.5.1.19)	fig|6666666.1160998.peg.1687
Cofactors, Vitamins, Prosthetic Groups, Pigments	NAD and NADP	NAD and NADP cofactor biosynthesis global	Ribosylnicotinamide kinase (EC 2.7.1.22)	fig|6666666.1160998.peg.3443
Cofactors, Vitamins, Prosthetic Groups, Pigments	NAD and NADP	NAD and NADP cofactor biosynthesis global	Quinolinate phosphoribosyltransferase [decarboxylating] (EC 2.4.2.19)	fig|6666666.1160998.peg.6578
Cofactors, Vitamins, Prosthetic Groups, Pigments	NAD and NADP	NAD and NADP cofactor biosynthesis global	Nicotinate-nucleotide adenylyltransferase (EC 2.7.7.18)	fig|6666666.1160998.peg.3830
Cofactors, Vitamins, Prosthetic Groups, Pigments	NAD and NADP	NAD and NADP cofactor biosynthesis global	NAD kinase (EC 2.7.1.23)	fig|6666666.1160998.peg.1201
Cofactors, Vitamins, Prosthetic Groups, Pigments	NAD and NADP	NAD and NADP cofactor biosynthesis global	L-aspartate oxidase (EC 1.4.3.16)	fig|6666666.1160998.peg.6573
Cofactors, Vitamins, Prosthetic Groups, Pigments	NAD and NADP	NAD and NADP cofactor biosynthesis global	NAD synthetase (EC 6.3.1.5)	fig|6666666.1160998.peg.2050
Cofactors, Vitamins, Prosthetic Groups, Pigments	NAD and NADP	NAD and NADP cofactor biosynthesis global	Nicotinamide-nucleotide adenylyltransferase, NadR family (EC 2.7.7.1)	fig|6666666.1160998.peg.3443
Cofactors, Vitamins, Prosthetic Groups, Pigments	NAD and NADP	NAD and NADP cofactor biosynthesis global	Tryptophan 2,3-dioxygenase (EC 1.13.11.11)	fig|6666666.1160998.peg.1071
Cofactors, Vitamins, Prosthetic Groups, Pigments	NAD and NADP	NAD and NADP cofactor biosynthesis global	Quinolinate synthetase (EC 2.5.1.72)	fig|6666666.1160998.peg.4010
Cofactors, Vitamins, Prosthetic Groups, Pigments	NAD and NADP	NAD and NADP cofactor biosynthesis global	Kynureninase (EC 3.7.1.3)	fig|6666666.1160998.peg.1070
Cofactors, Vitamins, Prosthetic Groups, Pigments	NAD and NADP	NAD and NADP cofactor biosynthesis global	Isochorismatase (EC 3.3.2.1) of siderophore biosynthesis	fig|6666666.1160998.peg.3949
Cofactors, Vitamins, Prosthetic Groups, Pigments	NAD and NADP	NAD and NADP cofactor biosynthesis global	Glutamine amidotransferase chain of NAD synthetase	fig|6666666.1160998.peg.2050
Cofactors, Vitamins, Prosthetic Groups, Pigments	NAD and NADP	NAD and NADP cofactor biosynthesis global	Ribosyl nicotinamide transporter, PnuC-like	fig|6666666.1160998.peg.3442
Cofactors, Vitamins, Prosthetic Groups, Pigments	Coenzyme A	Coenzyme A Biosynthesis cluster	Pantoate--beta-alanine ligase (EC 6.3.2.1)	fig|6666666.1160998.peg.6572
Cofactors, Vitamins, Prosthetic Groups, Pigments	Coenzyme A	Coenzyme A Biosynthesis cluster	3-methyl-2-oxobutanoate hydroxymethyltransferase (EC 2.1.2.11)	fig|6666666.1160998.peg.1493
Cofactors, Vitamins, Prosthetic Groups, Pigments	Coenzyme A	Coenzyme A Biosynthesis cluster	Pantothenate kinase type III, CoaX-like (EC 2.7.1.33)	fig|6666666.1160998.peg.6577
Cofactors, Vitamins, Prosthetic Groups, Pigments	Coenzyme A	Coenzyme A Biosynthesis cluster	Aspartate 1-decarboxylase (EC 4.1.1.11)	fig|6666666.1160998.peg.555, fig|6666666.1160998.peg.1401
Cofactors, Vitamins, Prosthetic Groups, Pigments	Coenzyme A	Coenzyme A Biosynthesis cluster	Ketopantoate reductase PanG (EC 1.1.1.169)	fig|6666666.1160998.peg.6704
Cofactors, Vitamins, Prosthetic Groups, Pigments	Coenzyme A	Coenzyme A Biosynthesis	Aspartate 1-decarboxylase (EC 4.1.1.11)	fig|6666666.1160998.peg.555, fig|6666666.1160998.peg.1401
Cofactors, Vitamins, Prosthetic Groups, Pigments	Coenzyme A	Coenzyme A Biosynthesis	Pantothenate kinase type III, CoaX-like (EC 2.7.1.33)	fig|6666666.1160998.peg.6577
Cofactors, Vitamins, Prosthetic Groups, Pigments	Coenzyme A	Coenzyme A Biosynthesis	3-methyl-2-oxobutanoate hydroxymethyltransferase (EC 2.1.2.11)	fig|6666666.1160998.peg.1493
Cofactors, Vitamins, Prosthetic Groups, Pigments	Coenzyme A	Coenzyme A Biosynthesis	Pantoate--beta-alanine ligase (EC 6.3.2.1)	fig|6666666.1160998.peg.6572
Cofactors, Vitamins, Prosthetic Groups, Pigments	Coenzyme A	Coenzyme A Biosynthesis	Dephospho-CoA kinase (EC 2.7.1.24)	fig|6666666.1160998.peg.6771
Cofactors, Vitamins, Prosthetic Groups, Pigments	Coenzyme A	Coenzyme A Biosynthesis	Phosphopantothenoylcysteine synthetase (EC 6.3.2.5)	fig|6666666.1160998.peg.6332
Cofactors, Vitamins, Prosthetic Groups, Pigments	Coenzyme A	Coenzyme A Biosynthesis	Phosphopantetheine adenylyltransferase (EC 2.7.7.3)	fig|6666666.1160998.peg.3927
Cofactors, Vitamins, Prosthetic Groups, Pigments	Coenzyme A	Coenzyme A Biosynthesis	Ketopantoate reductase PanG (EC 1.1.1.169)	fig|6666666.1160998.peg.6704
Cofactors, Vitamins, Prosthetic Groups, Pigments	Coenzyme A	Coenzyme A Biosynthesis	Pantothenate kinase (EC 2.7.1.33)	fig|6666666.1160998.peg.4138
Cofactors, Vitamins, Prosthetic Groups, Pigments	Coenzyme A	Coenzyme A Biosynthesis	Phosphopantothenoylcysteine decarboxylase (EC 4.1.1.36)	fig|6666666.1160998.peg.6332
Cofactors, Vitamins, Prosthetic Groups, Pigments	Coenzyme F420	Coenzyme F420 synthesis	7,8-didemethyl-8-hydroxy-5-deazariboflavin synthase subunit 1	fig|6666666.1160998.peg.1349
Cofactors, Vitamins, Prosthetic Groups, Pigments	Coenzyme F420	Coenzyme F420 synthesis	7,8-didemethyl-8-hydroxy-5-deazariboflavin synthase subunit 2	fig|6666666.1160998.peg.1349
Cofactors, Vitamins, Prosthetic Groups, Pigments	Riboflavin, FMN, FAD	riboflavin to FAD	Riboflavin synthase eubacterial/eukaryotic (EC 2.5.1.9)	fig|6666666.1160998.peg.1855
Cofactors, Vitamins, Prosthetic Groups, Pigments	Riboflavin, FMN, FAD	riboflavin to FAD	FMN adenylyltransferase (EC 2.7.7.2)	fig|6666666.1160998.peg.678
Cofactors, Vitamins, Prosthetic Groups, Pigments	Riboflavin, FMN, FAD	riboflavin to FAD	Riboflavin kinase (EC 2.7.1.26)	fig|6666666.1160998.peg.678
Cofactors, Vitamins, Prosthetic Groups, Pigments	Riboflavin, FMN, FAD	riboflavin to FAD	3,4-dihydroxy-2-butanone 4-phosphate synthase (EC 4.1.99.12)	fig|6666666.1160998.peg.1857
Cofactors, Vitamins, Prosthetic Groups, Pigments	Riboflavin, FMN, FAD	Riboflavin, FMN and FAD metabolism	Diaminohydroxyphosphoribosylaminopyrimidine deaminase (EC 3.5.4.26)	fig|6666666.1160998.peg.1854
Cofactors, Vitamins, Prosthetic Groups, Pigments	Riboflavin, FMN, FAD	Riboflavin, FMN and FAD metabolism	6,7-dimethyl-8-ribityllumazine synthase (EC 2.5.1.78)	fig|6666666.1160998.peg.1858
Cofactors, Vitamins, Prosthetic Groups, Pigments	Riboflavin, FMN, FAD	Riboflavin, FMN and FAD metabolism	3,4-dihydroxy-2-butanone 4-phosphate synthase (EC 4.1.99.12)	fig|6666666.1160998.peg.1857
Cofactors, Vitamins, Prosthetic Groups, Pigments	Riboflavin, FMN, FAD	Riboflavin, FMN and FAD metabolism	Riboflavin kinase (EC 2.7.1.26)	fig|6666666.1160998.peg.678
Cofactors, Vitamins, Prosthetic Groups, Pigments	Riboflavin, FMN, FAD	Riboflavin, FMN and FAD metabolism	GTP cyclohydrolase II (EC 3.5.4.25)	fig|6666666.1160998.peg.1857, fig|6666666.1160998.peg.5510
Cofactors, Vitamins, Prosthetic Groups, Pigments	Riboflavin, FMN, FAD	Riboflavin, FMN and FAD metabolism	FMN adenylyltransferase (EC 2.7.7.2)	fig|6666666.1160998.peg.678
Cofactors, Vitamins, Prosthetic Groups, Pigments	Riboflavin, FMN, FAD	Riboflavin, FMN and FAD metabolism	5-amino-6-(5-phosphoribosylamino)uracil reductase (EC 1.1.1.193)	fig|6666666.1160998.peg.1854
Cofactors, Vitamins, Prosthetic Groups, Pigments	Riboflavin, FMN, FAD	Riboflavin, FMN and FAD metabolism	Riboflavin synthase eubacterial/eukaryotic (EC 2.5.1.9)	fig|6666666.1160998.peg.1855
Cofactors, Vitamins, Prosthetic Groups, Pigments	Riboflavin, FMN, FAD	Riboflavin, FMN and FAD metabolism	Riboflavin transporter PnuX	fig|6666666.1160998.peg.1856
Cofactors, Vitamins, Prosthetic Groups, Pigments	Folate and pterines	Pterin carbinolamine dehydratase	Pterin-4-alpha-carbinolamine dehydratase (EC 4.2.1.96)	fig|6666666.1160998.peg.6621
Cofactors, Vitamins, Prosthetic Groups, Pigments	Folate and pterines	Pterin carbinolamine dehydratase	4-hydroxyphenylpyruvate dioxygenase (EC 1.13.11.27)	fig|6666666.1160998.peg.2394
Cofactors, Vitamins, Prosthetic Groups, Pigments	Folate and pterines	Pterin carbinolamine dehydratase	Homogentisate 1,2-dioxygenase (EC 1.13.11.5)	fig|6666666.1160998.peg.5265
Cofactors, Vitamins, Prosthetic Groups, Pigments	Folate and pterines	Pterin carbinolamine dehydratase	Fumarylacetoacetase (EC 3.7.1.2)	fig|6666666.1160998.peg.2160
Cofactors, Vitamins, Prosthetic Groups, Pigments	Folate and pterines	Folate biosynthesis cluster	Alternative dihydrofolate reductase 3	fig|6666666.1160998.peg.626
Cofactors, Vitamins, Prosthetic Groups, Pigments	Folate and pterines	Folate biosynthesis cluster	Pantoate--beta-alanine ligase (EC 6.3.2.1)	fig|6666666.1160998.peg.6572
Cofactors, Vitamins, Prosthetic Groups, Pigments	Folate and pterines	Folate biosynthesis cluster	GTP cyclohydrolase I (EC 3.5.4.16) type 1	fig|6666666.1160998.peg.630
Cofactors, Vitamins, Prosthetic Groups, Pigments	Folate and pterines	Folate biosynthesis cluster	transmembrane protein, distant homology with ydbS	fig|6666666.1160998.peg.4332
Cofactors, Vitamins, Prosthetic Groups, Pigments	Folate and pterines	Folate biosynthesis cluster	tRNA(Ile)-lysidine synthetase (EC 6.3.4.19)	fig|6666666.1160998.peg.5483, fig|6666666.1160998.peg.6677
Cofactors, Vitamins, Prosthetic Groups, Pigments	Folate and pterines	Folate biosynthesis cluster	FIG027937: secreted protein	fig|6666666.1160998.peg.629
Cofactors, Vitamins, Prosthetic Groups, Pigments	Folate and pterines	Folate biosynthesis cluster	Aspartate 1-decarboxylase (EC 4.1.1.11)	fig|6666666.1160998.peg.555, fig|6666666.1160998.peg.1401
Cofactors, Vitamins, Prosthetic Groups, Pigments	Folate and pterines	Folate biosynthesis cluster	Hypoxanthine-guanine phosphoribosyltransferase (EC 2.4.2.8)	fig|6666666.1160998.peg.5482
Cofactors, Vitamins, Prosthetic Groups, Pigments	Folate and pterines	Folate biosynthesis cluster	Dihydroneopterin aldolase (EC 4.1.2.25)	fig|6666666.1160998.peg.627
Cofactors, Vitamins, Prosthetic Groups, Pigments	Folate and pterines	Folate biosynthesis cluster	2-amino-4-hydroxy-6-hydroxymethyldihydropteridine pyrophosphokinase (EC 2.7.6.3)	fig|6666666.1160998.peg.628
Cofactors, Vitamins, Prosthetic Groups, Pigments	Folate and pterines	Folate biosynthesis cluster	Dihydropteroate synthase (EC 2.5.1.15)	fig|6666666.1160998.peg.625
Cofactors, Vitamins, Prosthetic Groups, Pigments	Folate and pterines	Folate biosynthesis cluster	Ketopantoate reductase PanG (EC 1.1.1.169)	fig|6666666.1160998.peg.6704
Nitrogen Metabolism	Nitrogen Metabolism - no subcategory	Nitrosative stress	Nitrite-sensitive transcriptional repressor NsrR	fig|6666666.1160998.peg.3010
Nitrogen Metabolism	Nitrogen Metabolism - no subcategory	Allantoin Utilization	Allantoinase (EC 3.5.2.5)	fig|6666666.1160998.peg.1819
Nitrogen Metabolism	Nitrogen Metabolism - no subcategory	Allantoin Utilization	Glycerate kinase (EC 2.7.1.31)	fig|6666666.1160998.peg.4129
Nitrogen Metabolism	Nitrogen Metabolism - no subcategory	Allantoin Utilization	Allantoicase (EC 3.5.3.4)	fig|6666666.1160998.peg.88, fig|6666666.1160998.peg.1818, fig|6666666.1160998.peg.4796
Nitrogen Metabolism	Nitrogen Metabolism - no subcategory	Allantoin Utilization	2-hydroxy-3-oxopropionate reductase (EC 1.1.1.60)	fig|6666666.1160998.peg.3518
Nitrogen Metabolism	Nitrogen Metabolism - no subcategory	Allantoin Utilization	Glyoxylate carboligase (EC 4.1.1.47)	fig|6666666.1160998.peg.5226
Nitrogen Metabolism	Nitrogen Metabolism - no subcategory	Ammonia assimilation	Glutamate-ammonia-ligase adenylyltransferase (EC 2.7.7.42)	fig|6666666.1160998.peg.3078
Nitrogen Metabolism	Nitrogen Metabolism - no subcategory	Ammonia assimilation	Glutamate synthase [NADPH] small chain (EC 1.4.1.13)	fig|6666666.1160998.peg.880
Nitrogen Metabolism	Nitrogen Metabolism - no subcategory	Ammonia assimilation	Glutamine synthetase type I (EC 6.3.1.2)	fig|6666666.1160998.peg.2054, fig|6666666.1160998.peg.6206
Nitrogen Metabolism	Nitrogen Metabolism - no subcategory	Ammonia assimilation	Ammonium transporter	fig|6666666.1160998.peg.247, fig|6666666.1160998.peg.3462
Nitrogen Metabolism	Nitrogen Metabolism - no subcategory	Ammonia assimilation	Nitrogen regulatory protein P-II	fig|6666666.1160998.peg.3463
Nitrogen Metabolism	Nitrogen Metabolism - no subcategory	Ammonia assimilation	[Protein-PII] uridylyltransferase (EC 2.7.7.59)	fig|6666666.1160998.peg.3464, fig|6666666.1160998.peg.5805
Nitrogen Metabolism	Nitrogen Metabolism - no subcategory	Ammonia assimilation	Glutamine synthetase type II, eukaryotic (EC 6.3.1.2)	fig|6666666.1160998.peg.6345
Nitrogen Metabolism	Nitrogen Metabolism - no subcategory	Ammonia assimilation	Glutamate synthase [NADPH] large chain (EC 1.4.1.13)	fig|6666666.1160998.peg.879
Carbohydrates	Central carbohydrate metabolism	Glycolate, glyoxylate interconversions	Phosphoglycolate phosphatase (EC 3.1.3.18)	fig|6666666.1160998.peg.1693
Carbohydrates	Central carbohydrate metabolism	TCA Cycle	Dihydrolipoamide dehydrogenase of pyruvate dehydrogenase complex (EC 1.8.1.4)	fig|6666666.1160998.peg.4561
Carbohydrates	Central carbohydrate metabolism	TCA Cycle	Isocitrate dehydrogenase [NADP] (EC 1.1.1.42)	fig|6666666.1160998.peg.4415
Carbohydrates	Central carbohydrate metabolism	TCA Cycle	Succinyl-CoA ligase [ADP-forming] alpha chain (EC 6.2.1.5)	fig|6666666.1160998.peg.2345
Carbohydrates	Central carbohydrate metabolism	TCA Cycle	Malate dehydrogenase (EC 1.1.1.37)	fig|6666666.1160998.peg.2551
Carbohydrates	Central carbohydrate metabolism	TCA Cycle	Fumarate hydratase class I (EC 4.2.1.2)	fig|6666666.1160998.peg.465
Carbohydrates	Central carbohydrate metabolism	TCA Cycle	2-oxoglutarate dehydrogenase E1 component (EC 1.2.4.2)	fig|6666666.1160998.peg.1359
Carbohydrates	Central carbohydrate metabolism	TCA Cycle	Succinyl-CoA ligase [ADP-forming] beta chain (EC 6.2.1.5)	fig|6666666.1160998.peg.2344
Carbohydrates	Central carbohydrate metabolism	TCA Cycle	Aconitate hydratase (EC 4.2.1.3)	fig|6666666.1160998.peg.4961
Carbohydrates	Central carbohydrate metabolism	TCA Cycle	Citrate synthase (si) (EC 2.3.3.1)	fig|6666666.1160998.peg.3317, fig|6666666.1160998.peg.3350, fig|6666666.1160998.peg.6074
Carbohydrates	Central carbohydrate metabolism	TCA Cycle	Fumarate hydratase class II (EC 4.2.1.2)	fig|6666666.1160998.peg.462
Carbohydrates	Central carbohydrate metabolism	TCA Cycle	Dihydrolipoamide succinyltransferase component (E2) of 2-oxoglutarate dehydrogenase complex (EC 2.3.1.61)	fig|6666666.1160998.peg.1359
Carbohydrates	Central carbohydrate metabolism	Pyruvate metabolism II: acetyl-CoA, acetogenesis from pyruvate	Acetate kinase (EC 2.7.2.1)	fig|6666666.1160998.peg.2701
Carbohydrates	Central carbohydrate metabolism	Pyruvate metabolism II: acetyl-CoA, acetogenesis from pyruvate	NAD-dependent protein deacetylase of SIR2 family	fig|6666666.1160998.peg.3104, fig|6666666.1160998.peg.4132
Carbohydrates	Central carbohydrate metabolism	Pyruvate metabolism II: acetyl-CoA, acetogenesis from pyruvate	Dihydrolipoamide acetyltransferase component of pyruvate dehydrogenase complex (EC 2.3.1.12)	fig|6666666.1160998.peg.4278, fig|6666666.1160998.peg.4560
Carbohydrates	Central carbohydrate metabolism	Pyruvate metabolism II: acetyl-CoA, acetogenesis from pyruvate	Phosphate acetyltransferase (EC 2.3.1.8)	fig|6666666.1160998.peg.2700
Carbohydrates	Central carbohydrate metabolism	Pyruvate metabolism II: acetyl-CoA, acetogenesis from pyruvate	Pyruvate dehydrogenase E1 component (EC 1.2.4.1)	fig|6666666.1160998.peg.3987, fig|6666666.1160998.peg.4276
Carbohydrates	Central carbohydrate metabolism	Pyruvate metabolism II: acetyl-CoA, acetogenesis from pyruvate	Dihydrolipoamide dehydrogenase of pyruvate dehydrogenase complex (EC 1.8.1.4)	fig|6666666.1160998.peg.4561
Carbohydrates	Central carbohydrate metabolism	Pyruvate metabolism II: acetyl-CoA, acetogenesis from pyruvate	Aldehyde dehydrogenase (EC 1.2.1.3)	fig|6666666.1160998.peg.1344, fig|6666666.1160998.peg.1345, fig|6666666.1160998.peg.1372, fig|6666666.1160998.peg.1440, fig|6666666.1160998.peg.1524, fig|6666666.1160998.peg.3298, fig|6666666.1160998.peg.3472, fig|6666666.1160998.peg.4753, fig|6666666.1160998.peg.5629
Carbohydrates	Central carbohydrate metabolism	Dehydrogenase complexes	2-oxoglutarate dehydrogenase E1 component (EC 1.2.4.2)	fig|6666666.1160998.peg.1359
Carbohydrates	Central carbohydrate metabolism	Dehydrogenase complexes	Branched-chain alpha-keto acid dehydrogenase, E1 component, alpha subunit (EC 1.2.4.4)	fig|6666666.1160998.peg.1463, fig|6666666.1160998.peg.1743
Carbohydrates	Central carbohydrate metabolism	Dehydrogenase complexes	Pyruvate dehydrogenase E1 component (EC 1.2.4.1)	fig|6666666.1160998.peg.3987, fig|6666666.1160998.peg.4276
Carbohydrates	Central carbohydrate metabolism	Dehydrogenase complexes	Dihydrolipoamide acyltransferase component of branched-chain alpha-keto acid dehydrogenase complex (EC 2.3.1.168)	fig|6666666.1160998.peg.1461, fig|6666666.1160998.peg.1745
Carbohydrates	Central carbohydrate metabolism	Dehydrogenase complexes	Cytosol aminopeptidase PepA (EC 3.4.11.1)	fig|6666666.1160998.peg.4562
Carbohydrates	Central carbohydrate metabolism	Dehydrogenase complexes	Dihydrolipoamide succinyltransferase component (E2) of 2-oxoglutarate dehydrogenase complex (EC 2.3.1.61)	fig|6666666.1160998.peg.1359
Carbohydrates	Central carbohydrate metabolism	Dehydrogenase complexes	Dihydrolipoamide acetyltransferase component of pyruvate dehydrogenase complex (EC 2.3.1.12)	fig|6666666.1160998.peg.4278, fig|6666666.1160998.peg.4560
Carbohydrates	Central carbohydrate metabolism	Dehydrogenase complexes	Branched-chain alpha-keto acid dehydrogenase, E1 component, beta subunit (EC 1.2.4.4)	fig|6666666.1160998.peg.1462, fig|6666666.1160998.peg.1744
Carbohydrates	Central carbohydrate metabolism	Pentose phosphate pathway	Transaldolase (EC 2.2.1.2)	fig|6666666.1160998.peg.4325
Carbohydrates	Central carbohydrate metabolism	Pentose phosphate pathway	Glucose-6-phosphate 1-dehydrogenase (EC 1.1.1.49)	fig|6666666.1160998.peg.1076, fig|6666666.1160998.peg.4326
Carbohydrates	Central carbohydrate metabolism	Pentose phosphate pathway	Transketolase, N-terminal section (EC 2.2.1.1)	fig|6666666.1160998.peg.5637
Carbohydrates	Central carbohydrate metabolism	Pentose phosphate pathway	6-phosphogluconate dehydrogenase, decarboxylating (EC 1.1.1.44)	fig|6666666.1160998.peg.913, fig|6666666.1160998.peg.6795
Carbohydrates	Central carbohydrate metabolism	Pentose phosphate pathway	Ribulose-phosphate 3-epimerase (EC 5.1.3.1)	fig|6666666.1160998.peg.938
Carbohydrates	Central carbohydrate metabolism	Pentose phosphate pathway	Ribose-phosphate pyrophosphokinase (EC 2.7.6.1)	fig|6666666.1160998.peg.2102
Carbohydrates	Central carbohydrate metabolism	Pentose phosphate pathway	Xylulose-5-phosphate phosphoketolase (EC 4.1.2.9)	fig|6666666.1160998.peg.5000
Carbohydrates	Central carbohydrate metabolism	Pentose phosphate pathway	6-phosphogluconolactonase (EC 3.1.1.31), eukaryotic type	fig|6666666.1160998.peg.4328
Carbohydrates	Central carbohydrate metabolism	Pentose phosphate pathway	Fructose-6-phosphate phosphoketolase (EC 4.1.2.22)	fig|6666666.1160998.peg.5000
Carbohydrates	Central carbohydrate metabolism	Pentose phosphate pathway	Transketolase (EC 2.2.1.1)	fig|6666666.1160998.peg.4324, fig|6666666.1160998.peg.4707
Carbohydrates	Central carbohydrate metabolism	Glycolysis and Gluconeogenesis	Glucokinase (EC 2.7.1.2)	fig|6666666.1160998.peg.4716, fig|6666666.1160998.peg.5506
Carbohydrates	Central carbohydrate metabolism	Glycolysis and Gluconeogenesis	Triosephosphate isomerase (EC 5.3.1.1)	fig|6666666.1160998.peg.4336
Carbohydrates	Central carbohydrate metabolism	Glycolysis and Gluconeogenesis	Fructose-1,6-bisphosphatase, GlpX type (EC 3.1.3.11)	fig|6666666.1160998.peg.4528
Carbohydrates	Central carbohydrate metabolism	Glycolysis and Gluconeogenesis	6-phosphofructokinase (EC 2.7.1.11)	fig|6666666.1160998.peg.1675, fig|6666666.1160998.peg.2699
Carbohydrates	Central carbohydrate metabolism	Glycolysis and Gluconeogenesis	Polyphosphate glucokinase (EC 2.7.1.63)	fig|6666666.1160998.peg.4860
Carbohydrates	Central carbohydrate metabolism	Glycolysis and Gluconeogenesis	Enolase (EC 4.2.1.11)	fig|6666666.1160998.peg.777, fig|6666666.1160998.peg.3735
Carbohydrates	Central carbohydrate metabolism	Glycolysis and Gluconeogenesis	Pyruvate,phosphate dikinase (EC 2.7.9.1)	fig|6666666.1160998.peg.1012
Carbohydrates	Central carbohydrate metabolism	Glycolysis and Gluconeogenesis	Phosphoglycerate kinase (EC 2.7.2.3)	fig|6666666.1160998.peg.4337
Carbohydrates	Central carbohydrate metabolism	Glycolysis and Gluconeogenesis	Glucose-6-phosphate isomerase (EC 5.3.1.9)	fig|6666666.1160998.peg.4333
Carbohydrates	Central carbohydrate metabolism	Glycolysis and Gluconeogenesis	NAD-dependent glyceraldehyde-3-phosphate dehydrogenase (EC 1.2.1.12)	fig|6666666.1160998.peg.4338
Carbohydrates	Central carbohydrate metabolism	Glycolysis and Gluconeogenesis	Phosphoenolpyruvate synthase (EC 2.7.9.2)	fig|6666666.1160998.peg.4741
Carbohydrates	Central carbohydrate metabolism	Glycolysis and Gluconeogenesis	Fructose-bisphosphate aldolase class II (EC 4.1.2.13)	fig|6666666.1160998.peg.4449
Carbohydrates	Central carbohydrate metabolism	Glycolysis and Gluconeogenesis	Pyruvate kinase (EC 2.7.1.40)	fig|6666666.1160998.peg.1639, fig|6666666.1160998.peg.2702
Carbohydrates	Central carbohydrate metabolism	Pyruvate Alanine Serine Interconversions	Omega-amino acid--pyruvate aminotransferase (EC 2.6.1.18)	fig|6666666.1160998.peg.3607
Carbohydrates	Central carbohydrate metabolism	Pyruvate Alanine Serine Interconversions	L-serine dehydratase, alpha subunit (EC 4.3.1.17)	fig|6666666.1160998.peg.1146
Carbohydrates	Central carbohydrate metabolism	Pyruvate Alanine Serine Interconversions	Branched-chain amino acid aminotransferase (EC 2.6.1.42)	fig|6666666.1160998.peg.6171
Carbohydrates	Central carbohydrate metabolism	Pyruvate Alanine Serine Interconversions	Alanine dehydrogenase (EC 1.4.1.1)	fig|6666666.1160998.peg.4656
Carbohydrates	Central carbohydrate metabolism	Pyruvate Alanine Serine Interconversions	Alanine racemase (EC 5.1.1.1)	fig|6666666.1160998.peg.503
Carbohydrates	Central carbohydrate metabolism	Pyruvate Alanine Serine Interconversions	L-serine dehydratase, beta subunit (EC 4.3.1.17)	fig|6666666.1160998.peg.1146
Carbohydrates	Central carbohydrate metabolism	Pyruvate metabolism I: anaplerotic reactions, PEP	Pyruvate,phosphate dikinase (EC 2.7.9.1)	fig|6666666.1160998.peg.1012
Carbohydrates	Central carbohydrate metabolism	Pyruvate metabolism I: anaplerotic reactions, PEP	Pyruvate kinase (EC 2.7.1.40)	fig|6666666.1160998.peg.1639, fig|6666666.1160998.peg.2702
Carbohydrates	Central carbohydrate metabolism	Pyruvate metabolism I: anaplerotic reactions, PEP	Phosphoenolpyruvate carboxykinase [GTP] (EC 4.1.1.32)	fig|6666666.1160998.peg.4989
Carbohydrates	Central carbohydrate metabolism	Pyruvate metabolism I: anaplerotic reactions, PEP	Phosphoenolpyruvate carboxylase (EC 4.1.1.31)	fig|6666666.1160998.peg.2098, fig|6666666.1160998.peg.5283
Carbohydrates	Central carbohydrate metabolism	Pyruvate metabolism I: anaplerotic reactions, PEP	NADP-dependent malic enzyme (EC 1.1.1.40)	fig|6666666.1160998.peg.263
Carbohydrates	Central carbohydrate metabolism	Pyruvate metabolism I: anaplerotic reactions, PEP	Phosphoenolpyruvate synthase (EC 2.7.9.2)	fig|6666666.1160998.peg.4741
Carbohydrates	Central carbohydrate metabolism	Pyruvate metabolism I: anaplerotic reactions, PEP	NAD-dependent malic enzyme (EC 1.1.1.38)	fig|6666666.1160998.peg.6244
Carbohydrates	Central carbohydrate metabolism	Dihydroxyacetone kinases	Phosphoenolpyruvate-dihydroxyacetone phosphotransferase (EC 2.7.1.121), ADP-binding subunit DhaL	fig|6666666.1160998.peg.338
Carbohydrates	Central carbohydrate metabolism	Dihydroxyacetone kinases	Dihydroxyacetone kinase, ATP-dependent (EC 2.7.1.29)	fig|6666666.1160998.peg.4079
Carbohydrates	Central carbohydrate metabolism	Dihydroxyacetone kinases	Phosphoenolpyruvate-dihydroxyacetone phosphotransferase (EC 2.7.1.121), dihydroxyacetone binding subunit DhaK	fig|6666666.1160998.peg.339, fig|6666666.1160998.peg.4080
Carbohydrates	Central carbohydrate metabolism	Glyoxylate bypass	Aconitate hydratase (EC 4.2.1.3)	fig|6666666.1160998.peg.4961
Carbohydrates	Central carbohydrate metabolism	Glyoxylate bypass	Isocitrate lyase (EC 4.1.3.1)	fig|6666666.1160998.peg.2978
Carbohydrates	Central carbohydrate metabolism	Glyoxylate bypass	Malate synthase (EC 2.3.3.9)	fig|6666666.1160998.peg.1969, fig|6666666.1160998.peg.5165
Carbohydrates	Central carbohydrate metabolism	Glyoxylate bypass	Citrate synthase (si) (EC 2.3.3.1)	fig|6666666.1160998.peg.3317, fig|6666666.1160998.peg.3350, fig|6666666.1160998.peg.6074
Carbohydrates	Central carbohydrate metabolism	Glyoxylate bypass	Malate dehydrogenase (EC 1.1.1.37)	fig|6666666.1160998.peg.2551
Carbohydrates	Polysaccharides	Glycogen metabolism	1,4-alpha-glucan (glycogen) branching enzyme, GH-13-type (EC 2.4.1.18)	fig|6666666.1160998.peg.2710
Carbohydrates	Polysaccharides	Glycogen metabolism	Glycogen phosphorylase (EC 2.4.1.1)	fig|6666666.1160998.peg.724
Carbohydrates	Polysaccharides	Glycogen metabolism	4-alpha-glucanotransferase (amylomaltase) (EC 2.4.1.25)	fig|6666666.1160998.peg.4793
Carbohydrates	Di- and oligosaccharides	Lactose and Galactose Uptake and Utilization	Galactose-1-phosphate uridylyltransferase (EC 2.7.7.10)	fig|6666666.1160998.peg.3688
Carbohydrates	Di- and oligosaccharides	Lactose and Galactose Uptake and Utilization	UDP-glucose 4-epimerase (EC 5.1.3.2)	fig|6666666.1160998.peg.96, fig|6666666.1160998.peg.4638, fig|6666666.1160998.peg.5461
Carbohydrates	Di- and oligosaccharides	Lactose and Galactose Uptake and Utilization	Galactokinase (EC 2.7.1.6)	fig|6666666.1160998.peg.142
Carbohydrates	Di- and oligosaccharides	Lactose and Galactose Uptake and Utilization	Tagatose-6-phosphate kinase (EC 2.7.1.144)	fig|6666666.1160998.peg.6571
Carbohydrates	Di- and oligosaccharides	Trehalose Biosynthesis	Trehalose synthase (EC 5.4.99.16)	fig|6666666.1160998.peg.721
Carbohydrates	Di- and oligosaccharides	Trehalose Biosynthesis	Malto-oligosyltrehalose trehalohydrolase (EC 3.2.1.141)	fig|6666666.1160998.peg.4767
Carbohydrates	Di- and oligosaccharides	Trehalose Biosynthesis	Glucoamylase (EC 3.2.1.3)	fig|6666666.1160998.peg.3515
Carbohydrates	Di- and oligosaccharides	Trehalose Biosynthesis	Putative glucanase glgE (EC 3.2.1.-)	fig|6666666.1160998.peg.722
Carbohydrates	Di- and oligosaccharides	Trehalose Biosynthesis	Trehalose-6-phosphate phosphatase (EC 3.1.3.12)	fig|6666666.1160998.peg.2334
Carbohydrates	Di- and oligosaccharides	Trehalose Biosynthesis	Alpha-amylase (EC 3.2.1.1)	fig|6666666.1160998.peg.721
Carbohydrates	Di- and oligosaccharides	Trehalose Biosynthesis	Alpha,alpha-trehalose-phosphate synthase [UDP-forming] (EC 2.4.1.15)	fig|6666666.1160998.peg.2335
Carbohydrates	Di- and oligosaccharides	Trehalose Biosynthesis	1,4-alpha-glucan (glycogen) branching enzyme, GH-13-type (EC 2.4.1.18)	fig|6666666.1160998.peg.2710
Carbohydrates	Di- and oligosaccharides	Trehalose Biosynthesis	Malto-oligosyltrehalose synthase (EC 5.4.99.15)	fig|6666666.1160998.peg.1835
Carbohydrates	Di- and oligosaccharides	Maltose and Maltodextrin Utilization	Malto-oligosyltrehalose synthase (EC 5.4.99.15)	fig|6666666.1160998.peg.1835
Carbohydrates	Di- and oligosaccharides	Maltose and Maltodextrin Utilization	Maltose regulon modulator	fig|6666666.1160998.peg.4450
Carbohydrates	Di- and oligosaccharides	Maltose and Maltodextrin Utilization	Alpha-glucosidase (EC 3.2.1.20)	fig|6666666.1160998.peg.1054, fig|6666666.1160998.peg.5128
Carbohydrates	Di- and oligosaccharides	Maltose and Maltodextrin Utilization	Glycogen phosphorylase (EC 2.4.1.1)	fig|6666666.1160998.peg.724
Carbohydrates	Di- and oligosaccharides	Maltose and Maltodextrin Utilization	Alpha-amylase (EC 3.2.1.1)	fig|6666666.1160998.peg.721
Carbohydrates	Di- and oligosaccharides	Maltose and Maltodextrin Utilization	Maltose O-acetyltransferase (EC 2.3.1.79)	fig|6666666.1160998.peg.3769
Carbohydrates	Di- and oligosaccharides	Maltose and Maltodextrin Utilization	Glucoamylase (EC 3.2.1.3)	fig|6666666.1160998.peg.3515
Carbohydrates	Di- and oligosaccharides	Maltose and Maltodextrin Utilization	Maltodextrin glucosidase (EC 3.2.1.20)	fig|6666666.1160998.peg.2730
Carbohydrates	Di- and oligosaccharides	Maltose and Maltodextrin Utilization	Maltose operon transcriptional repressor MalR, LacI family	fig|6666666.1160998.peg.1053, fig|6666666.1160998.peg.1059
Carbohydrates	Di- and oligosaccharides	Maltose and Maltodextrin Utilization	4-alpha-glucanotransferase (amylomaltase) (EC 2.4.1.25)	fig|6666666.1160998.peg.4793
Carbohydrates	Di- and oligosaccharides	Maltose and Maltodextrin Utilization	Neopullulanase (EC 3.2.1.135)	fig|6666666.1160998.peg.2730
Carbohydrates	Monosaccharides	D-gluconate and ketogluconates metabolism	Gluconokinase (EC 2.7.1.12)	fig|6666666.1160998.peg.4808, fig|6666666.1160998.peg.5063
Carbohydrates	Monosaccharides	D-gluconate and ketogluconates metabolism	6-phosphogluconate dehydrogenase, decarboxylating (EC 1.1.1.44)	fig|6666666.1160998.peg.913, fig|6666666.1160998.peg.6795
Carbohydrates	Monosaccharides	D-gluconate and ketogluconates metabolism	Gluconate transporter family protein	fig|6666666.1160998.peg.4809
Carbohydrates	Monosaccharides	D-gluconate and ketogluconates metabolism	Low-affinity gluconate/H+ symporter GntU	fig|6666666.1160998.peg.4166
Carbohydrates	Monosaccharides	Xylose utilization	Xylose isomerase (EC 5.3.1.5)	fig|6666666.1160998.peg.6217
Carbohydrates	Monosaccharides	Xylose utilization	Xylulose kinase (EC 2.7.1.17)	fig|6666666.1160998.peg.6216
Carbohydrates	Monosaccharides	Xylose utilization	Xylose-responsive transcription regulator, ROK family	fig|6666666.1160998.peg.6415
Carbohydrates	Monosaccharides	Fructose utilization	Transaldolase (EC 2.2.1.2)	fig|6666666.1160998.peg.4325
Carbohydrates	Monosaccharides	Fructose utilization	1-phosphofructokinase (EC 2.7.1.56)	fig|6666666.1160998.peg.206
Carbohydrates	Monosaccharides	Fructose utilization	Fructokinase (EC 2.7.1.4)	fig|6666666.1160998.peg.3032
Carbohydrates	Monosaccharides	Fructose utilization	Phosphotransferase system, phosphocarrier protein HPr	fig|6666666.1160998.peg.948
Carbohydrates	Monosaccharides	Fructose utilization	Phosphoenolpyruvate-protein phosphotransferase of PTS system (EC 2.7.3.9)	fig|6666666.1160998.peg.3468
Carbohydrates	Monosaccharides	Fructose utilization	Transcriptional repressor of the fructose operon, DeoR family	fig|6666666.1160998.peg.205
Carbohydrates	Monosaccharides	Mannose Metabolism	Alpha-1,2-mannosidase	fig|6666666.1160998.peg.4958
Carbohydrates	Monosaccharides	Mannose Metabolism	Mannose-6-phosphate isomerase (EC 5.3.1.8)	fig|6666666.1160998.peg.844, fig|6666666.1160998.peg.5424
Carbohydrates	Monosaccharides	Mannose Metabolism	Phosphomannomutase (EC 5.4.2.8)	fig|6666666.1160998.peg.1348, fig|6666666.1160998.peg.2591, fig|6666666.1160998.peg.4679
Carbohydrates	Monosaccharides	Deoxyribose and Deoxynucleoside Catabolism	Deoxyribose-phosphate aldolase (EC 4.1.2.4)	fig|6666666.1160998.peg.1346
Carbohydrates	Monosaccharides	Deoxyribose and Deoxynucleoside Catabolism	Pyrimidine-nucleoside phosphorylase (EC 2.4.2.2)	fig|6666666.1160998.peg.1300
Carbohydrates	Monosaccharides	Deoxyribose and Deoxynucleoside Catabolism	Purine nucleoside phosphorylase (EC 2.4.2.1)	fig|6666666.1160998.peg.542
Carbohydrates	Monosaccharides	Deoxyribose and Deoxynucleoside Catabolism	Ribokinase (EC 2.7.1.15)	fig|6666666.1160998.peg.143, fig|6666666.1160998.peg.2106, fig|6666666.1160998.peg.6524
Carbohydrates	Monosaccharides	D-ribose utilization	Ribokinase (EC 2.7.1.15)	fig|6666666.1160998.peg.143, fig|6666666.1160998.peg.2106, fig|6666666.1160998.peg.6524
Carbohydrates	Monosaccharides	D-ribose utilization	Ribose operon repressor	fig|6666666.1160998.peg.2109
Carbohydrates	Organic acids	Methylcitrate cycle	2-methylcitrate synthase (EC 2.3.3.5)	fig|6666666.1160998.peg.1265, fig|6666666.1160998.peg.3316
Carbohydrates	Organic acids	Methylcitrate cycle	Methylisocitrate lyase (EC 4.1.3.30)	fig|6666666.1160998.peg.1271
Carbohydrates	Organic acids	Methylcitrate cycle	2-methylcitrate dehydratase (EC 4.2.1.79)	fig|6666666.1160998.peg.2326
Carbohydrates	Organic acids	Lactate utilization	Predicted D-lactate dehydrogenase, Fe-S protein, FAD/FMN-containing	fig|6666666.1160998.peg.1109
Carbohydrates	Organic acids	Lactate utilization	Predicted L-lactate dehydrogenase, Fe-S oxidoreductase subunit YkgE	fig|6666666.1160998.peg.6260
Carbohydrates	Organic acids	Lactate utilization	Predicted L-lactate dehydrogenase, Iron-sulfur cluster-binding subunit YkgF	fig|6666666.1160998.peg.6259
Carbohydrates	Organic acids	Lactate utilization	Predicted L-lactate dehydrogenase, hypothetical protein subunit YkgG	fig|6666666.1160998.peg.5576
Carbohydrates	Organic acids	Glycerate metabolism	Glyoxylate carboligase (EC 4.1.1.47)	fig|6666666.1160998.peg.5226
Carbohydrates	Organic acids	Glycerate metabolism	Pyruvate kinase (EC 2.7.1.40)	fig|6666666.1160998.peg.1639, fig|6666666.1160998.peg.2702
Carbohydrates	Organic acids	Glycerate metabolism	2-hydroxy-3-oxopropionate reductase (EC 1.1.1.60)	fig|6666666.1160998.peg.3518
Carbohydrates	Organic acids	Glycerate metabolism	Hydroxypyruvate isomerase (EC 5.3.1.22)	fig|6666666.1160998.peg.3519
Carbohydrates	Organic acids	Glycerate metabolism	Glycerate kinase (EC 2.7.1.31)	fig|6666666.1160998.peg.4129
Carbohydrates	Aminosugars	Chitin and N-acetylglucosamine utilization	N-acetylglucosamine-6-phosphate deacetylase (EC 3.5.1.25)	fig|6666666.1160998.peg.1293
Carbohydrates	Aminosugars	Chitin and N-acetylglucosamine utilization	Chitin binding protein	fig|6666666.1160998.peg.73, fig|6666666.1160998.peg.2847, fig|6666666.1160998.peg.4040
Carbohydrates	Aminosugars	Chitin and N-acetylglucosamine utilization	Glucosamine-6-phosphate deaminase [isomerizing], alternative (EC 3.5.99.6)	fig|6666666.1160998.peg.1292, fig|6666666.1160998.peg.5675
Carbohydrates	Aminosugars	Chitin and N-acetylglucosamine utilization	Predicted transcriptional regulator of N-Acetylglucosamine utilization, GntR family	fig|6666666.1160998.peg.1286, fig|6666666.1160998.peg.3525
Carbohydrates	Aminosugars	Chitin and N-acetylglucosamine utilization	Chitinase (EC 3.2.1.14)	fig|6666666.1160998.peg.445, fig|6666666.1160998.peg.596, fig|6666666.1160998.peg.1098, fig|6666666.1160998.peg.2609, fig|6666666.1160998.peg.3108, fig|6666666.1160998.peg.3123, fig|6666666.1160998.peg.3590, fig|6666666.1160998.peg.4168, fig|6666666.1160998.peg.4247, fig|6666666.1160998.peg.5551, fig|6666666.1160998.peg.6496
Carbohydrates	Aminosugars	Chitin and N-acetylglucosamine utilization	N-acetylglucosamine kinase of eukaryotic type (EC 2.7.1.59)	fig|6666666.1160998.peg.4946, fig|6666666.1160998.peg.5876
Carbohydrates	Aminosugars	Chitin and N-acetylglucosamine utilization	Predicted N-acetyl-glucosamine kinase 2, ROK family (EC 2.7.1.59)	fig|6666666.1160998.peg.1294
Carbohydrates	Aminosugars	Chitin and N-acetylglucosamine utilization	Glucosamine-6-phosphate deaminase (EC 3.5.99.6)	fig|6666666.1160998.peg.1291
Carbohydrates	Fermentation	Acetyl-CoA fermentation to Butyrate	3-hydroxybutyrate dehydrogenase (EC 1.1.1.30)	fig|6666666.1160998.peg.6608
Carbohydrates	Fermentation	Acetyl-CoA fermentation to Butyrate	Electron transfer flavoprotein, alpha subunit	fig|6666666.1160998.peg.5529
Carbohydrates	Fermentation	Acetyl-CoA fermentation to Butyrate	Butyryl-CoA dehydrogenase (EC 1.3.8.1)	fig|6666666.1160998.peg.4033
Carbohydrates	Fermentation	Acetyl-CoA fermentation to Butyrate	3-hydroxybutyryl-CoA dehydrogenase (EC 1.1.1.157)	fig|6666666.1160998.peg.1193, fig|6666666.1160998.peg.4035, fig|6666666.1160998.peg.5166, fig|6666666.1160998.peg.5796
Carbohydrates	Fermentation	Acetyl-CoA fermentation to Butyrate	3-hydroxybutyryl-CoA epimerase (EC 5.1.2.3)	fig|6666666.1160998.peg.2725, fig|6666666.1160998.peg.3910
Carbohydrates	Fermentation	Acetyl-CoA fermentation to Butyrate	3-hydroxyacyl-CoA dehydrogenase (EC 1.1.1.35)	fig|6666666.1160998.peg.1193, fig|6666666.1160998.peg.2725, fig|6666666.1160998.peg.3910, fig|6666666.1160998.peg.4035, fig|6666666.1160998.peg.4907, fig|6666666.1160998.peg.5166, fig|6666666.1160998.peg.5796
Carbohydrates	Fermentation	Acetyl-CoA fermentation to Butyrate	Enoyl-CoA hydratase (EC 4.2.1.17)	fig|6666666.1160998.peg.340, fig|6666666.1160998.peg.2725, fig|6666666.1160998.peg.2994, fig|6666666.1160998.peg.3806, fig|6666666.1160998.peg.4711, fig|6666666.1160998.peg.5261, fig|6666666.1160998.peg.6586
Carbohydrates	Fermentation	Acetyl-CoA fermentation to Butyrate	Acetyl-CoA acetyltransferase (EC 2.3.1.9)	fig|6666666.1160998.peg.2668, fig|6666666.1160998.peg.3578, fig|6666666.1160998.peg.3911, fig|6666666.1160998.peg.4765, fig|6666666.1160998.peg.6188, fig|6666666.1160998.peg.6799
Carbohydrates	Fermentation	Acetyl-CoA fermentation to Butyrate	Electron transfer flavoprotein, beta subunit	fig|6666666.1160998.peg.5530
Carbohydrates	Fermentation	Fermentations: Lactate	Xylulose-5-phosphate phosphoketolase (EC 4.1.2.9)	fig|6666666.1160998.peg.5000
Carbohydrates	Fermentation	Fermentations: Lactate	D-lactate dehydrogenase (EC 1.1.1.28)	fig|6666666.1160998.peg.488
Carbohydrates	Fermentation	Fermentations: Lactate	Acetate kinase (EC 2.7.2.1)	fig|6666666.1160998.peg.2701
Carbohydrates	Fermentation	Fermentations: Lactate	Phosphate acetyltransferase (EC 2.3.1.8)	fig|6666666.1160998.peg.2700
Carbohydrates	Fermentation	Fermentations: Lactate	Fructose-6-phosphate phosphoketolase (EC 4.1.2.22)	fig|6666666.1160998.peg.5000
Carbohydrates	Fermentation	Butanol Biosynthesis	Enoyl-CoA hydratase (EC 4.2.1.17)	fig|6666666.1160998.peg.340, fig|6666666.1160998.peg.2725, fig|6666666.1160998.peg.2994, fig|6666666.1160998.peg.3806, fig|6666666.1160998.peg.4711, fig|6666666.1160998.peg.5261, fig|6666666.1160998.peg.6586
Carbohydrates	Fermentation	Butanol Biosynthesis	3-hydroxybutyryl-CoA dehydrogenase (EC 1.1.1.157)	fig|6666666.1160998.peg.1193, fig|6666666.1160998.peg.4035, fig|6666666.1160998.peg.5166, fig|6666666.1160998.peg.5796
Carbohydrates	Fermentation	Butanol Biosynthesis	Butyryl-CoA dehydrogenase (EC 1.3.8.1)	fig|6666666.1160998.peg.4033
Carbohydrates	Fermentation	Butanol Biosynthesis	Acetyl-CoA acetyltransferase (EC 2.3.1.9)	fig|6666666.1160998.peg.2668, fig|6666666.1160998.peg.3578, fig|6666666.1160998.peg.3911, fig|6666666.1160998.peg.4765, fig|6666666.1160998.peg.6188, fig|6666666.1160998.peg.6799
Carbohydrates	Fermentation	Butanol Biosynthesis	Alcohol dehydrogenase (EC 1.1.1.1)	fig|6666666.1160998.peg.3025, fig|6666666.1160998.peg.3499, fig|6666666.1160998.peg.3694, fig|6666666.1160998.peg.3752, fig|6666666.1160998.peg.5540
Carbohydrates	Fermentation	Acetolactate synthase subunits	Acetolactate synthase large subunit (EC 2.2.1.6)	fig|6666666.1160998.peg.2969
Carbohydrates	Fermentation	Acetolactate synthase subunits	Acetolactate synthase small subunit (EC 2.2.1.6)	fig|6666666.1160998.peg.2968
Carbohydrates	Sugar alcohols	Glycerol and Glycerol-3-phosphate Uptake and Utilization	Glycerol uptake facilitator protein	fig|6666666.1160998.peg.1163
Carbohydrates	Sugar alcohols	Glycerol and Glycerol-3-phosphate Uptake and Utilization	Glycerophosphoryl diester phosphodiesterase (EC 3.1.4.46)	fig|6666666.1160998.peg.2658, fig|6666666.1160998.peg.3305, fig|6666666.1160998.peg.3425, fig|6666666.1160998.peg.3601, fig|6666666.1160998.peg.4531
Carbohydrates	Sugar alcohols	Glycerol and Glycerol-3-phosphate Uptake and Utilization	Aerobic glycerol-3-phosphate dehydrogenase (EC 1.1.5.3)	fig|6666666.1160998.peg.1161
Carbohydrates	Sugar alcohols	Glycerol and Glycerol-3-phosphate Uptake and Utilization	Glycerol-3-phosphate dehydrogenase (EC 1.1.5.3)	fig|6666666.1160998.peg.5254
Carbohydrates	Sugar alcohols	Glycerol and Glycerol-3-phosphate Uptake and Utilization	Glycerol kinase (EC 2.7.1.30)	fig|6666666.1160998.peg.1162
Carbohydrates	Sugar alcohols	Glycerol and Glycerol-3-phosphate Uptake and Utilization	Glycerol-3-phosphate dehydrogenase [NAD(P)+] (EC 1.1.1.94)	fig|6666666.1160998.peg.2374
Carbohydrates	One-carbon Metabolism	One-carbon metabolism by tetrahydropterines	Methenyltetrahydrofolate cyclohydrolase (EC 3.5.4.9)	fig|6666666.1160998.peg.2548
Carbohydrates	One-carbon Metabolism	One-carbon metabolism by tetrahydropterines	Methylenetetrahydrofolate dehydrogenase (NADP+) (EC 1.5.1.5)	fig|6666666.1160998.peg.2548
Carbohydrates	One-carbon Metabolism	One-carbon metabolism by tetrahydropterines	5,10-methylenetetrahydrofolate reductase (EC 1.5.1.20)	fig|6666666.1160998.peg.161
Carbohydrates	One-carbon Metabolism	One-carbon metabolism by tetrahydropterines	Formyltetrahydrofolate deformylase (EC 3.5.1.10)	fig|6666666.1160998.peg.904
Metabolism of Aromatic Compounds	Metabolism of central aromatic intermediates	Homogentisate pathway of aromatic compound degradation	Fumarylacetoacetase (EC 3.7.1.2)	fig|6666666.1160998.peg.2160
Metabolism of Aromatic Compounds	Metabolism of central aromatic intermediates	Homogentisate pathway of aromatic compound degradation	Homogentisate 1,2-dioxygenase (EC 1.13.11.5)	fig|6666666.1160998.peg.5265
Metabolism of Aromatic Compounds	Metabolism of central aromatic intermediates	Homogentisate pathway of aromatic compound degradation	4-hydroxyphenylpyruvate dioxygenase (EC 1.13.11.27)	fig|6666666.1160998.peg.2394
Metabolism of Aromatic Compounds	Metabolism of central aromatic intermediates	Homogentisate pathway of aromatic compound degradation	Transcriptional regulator, IclR family	fig|6666666.1160998.peg.1821, fig|6666666.1160998.peg.2382, fig|6666666.1160998.peg.2616, fig|6666666.1160998.peg.4564, fig|6666666.1160998.peg.5224, fig|6666666.1160998.peg.5544, fig|6666666.1160998.peg.5626, fig|6666666.1160998.peg.6011
Metabolism of Aromatic Compounds	Metabolism of central aromatic intermediates	Salicylate and gentisate catabolism	Maleate cis-trans isomerase (EC 5.2.1.1)	fig|6666666.1160998.peg.872
Metabolism of Aromatic Compounds	Metabolism of central aromatic intermediates	Salicylate and gentisate catabolism	Fumarylacetoacetase (EC 3.7.1.2)	fig|6666666.1160998.peg.2160
Metabolism of Aromatic Compounds	Metabolism of central aromatic intermediates	Catechol branch of beta-ketoadipate pathway	Succinyl-CoA:3-ketoacid-coenzyme A transferase subunit A (EC 2.8.3.5)	fig|6666666.1160998.peg.4827
Metabolism of Aromatic Compounds	Metabolism of central aromatic intermediates	Catechol branch of beta-ketoadipate pathway	3-oxoadipate CoA-transferase subunit A (EC 2.8.3.6)	fig|6666666.1160998.peg.4915
Metabolism of Aromatic Compounds	Metabolism of central aromatic intermediates	Catechol branch of beta-ketoadipate pathway	3-oxoadipate CoA-transferase subunit B (EC 2.8.3.6)	fig|6666666.1160998.peg.4914
Metabolism of Aromatic Compounds	Metabolism of central aromatic intermediates	Catechol branch of beta-ketoadipate pathway	Beta-ketoadipate enol-lactone hydrolase (EC 3.1.1.24)	fig|6666666.1160998.peg.5504
Metabolism of Aromatic Compounds	Metabolism of central aromatic intermediates	Catechol branch of beta-ketoadipate pathway	Succinyl-CoA:3-ketoacid-coenzyme A transferase subunit B (EC 2.8.3.5)	fig|6666666.1160998.peg.4826
Metabolism of Aromatic Compounds	Peripheral pathways for catabolism of aromatic compounds	Quinate degradation	3-dehydroquinate dehydratase II (EC 4.2.1.10)	fig|6666666.1160998.peg.127
Secondary Metabolism	Secondary Metabolism - no subcategory	Lanthionine Synthetases	Protein-L-isoaspartate O-methyltransferase (EC 2.1.1.77)	fig|6666666.1160998.peg.3094
Secondary Metabolism	Secondary Metabolism - no subcategory	Lanthionine Synthetases	Lanthionine biosynthesis protein LanM	fig|6666666.1160998.peg.284, fig|6666666.1160998.peg.5059
Secondary Metabolism	Secondary Metabolism - no subcategory	Lanthionine Synthetases	Lanthionine biosynthesis protein LanL	fig|6666666.1160998.peg.3768, fig|6666666.1160998.peg.5687
Secondary Metabolism	Secondary Metabolism - no subcategory	Lanthionine Synthetases	Lantibiotic biosynthesis dihydropyridine synthase, TsrD family	fig|6666666.1160998.peg.173
Secondary Metabolism	Secondary Metabolism - no subcategory	Lanthionine Synthetases	Lanthionine biosynthesis protein LanB	fig|6666666.1160998.peg.6091
Secondary Metabolism	Secondary Metabolism - no subcategory	Thiazole- oxazole-modified microcin (TOMM) synthesis	TOMM biosynthesis dehydrogenase (protein B)	fig|6666666.1160998.peg.5331, fig|6666666.1160998.peg.6090
Secondary Metabolism	Secondary Metabolism - no subcategory	Thiazole- oxazole-modified microcin (TOMM) synthesis	FIG013786: hypothetical protein	fig|6666666.1160998.peg.446, fig|6666666.1160998.peg.5333
Secondary Metabolism	Secondary Metabolism - no subcategory	Thiazole- oxazole-modified microcin (TOMM) synthesis	TOMM biosynthesis docking scaffold (protein D)	fig|6666666.1160998.peg.307, fig|6666666.1160998.peg.5332, fig|6666666.1160998.peg.6824
Secondary Metabolism	Secondary Metabolism - no subcategory	Thiazole- oxazole-modified microcin (TOMM) synthesis	TOMM export ABC transporter, ATP-binding protein	fig|6666666.1160998.peg.6822
Secondary Metabolism	Secondary Metabolism - no subcategory	Thiazole- oxazole-modified microcin (TOMM) synthesis	TOMM export ABC transporter, permease protein	fig|6666666.1160998.peg.6823
Secondary Metabolism	Secondary Metabolism - no subcategory	Thiazole- oxazole-modified microcin (TOMM) synthesis	TOMM biosynthesis cyclodehydratase (protein C)	fig|6666666.1160998.peg.307, fig|6666666.1160998.peg.5332, fig|6666666.1160998.peg.6824
Secondary Metabolism	Secondary Metabolism - no subcategory	Thiazole- oxazole-modified microcin (TOMM) synthesis	TOMM biosynthesis precursor peptide (protein A)	fig|6666666.1160998.peg.306
RNA Metabolism	Transcription	Transcription factors bacterial	COG2740: Predicted nucleic-acid-binding protein implicated in transcription termination	fig|6666666.1160998.peg.5037
RNA Metabolism	Transcription	Transcription factors bacterial	Transcription elongation factor GreA	fig|6666666.1160998.peg.2182
RNA Metabolism	Transcription	Transcription factors bacterial	Transcription termination protein NusA	fig|6666666.1160998.peg.5036
RNA Metabolism	Transcription	Transcription factors bacterial	Transcription accessory protein (S1 RNA-binding domain)	fig|6666666.1160998.peg.107
RNA Metabolism	Transcription	Transcription factors bacterial	Transcription-repair coupling factor	fig|6666666.1160998.peg.3643
RNA Metabolism	Transcription	Transcription factors bacterial	Transcription antitermination protein NusG	fig|6666666.1160998.peg.4724
RNA Metabolism	Transcription	Transcription factors bacterial	Transcription termination protein NusB	fig|6666666.1160998.peg.4520
RNA Metabolism	Transcription	Transcription factors bacterial	Transcription termination factor Rho	fig|6666666.1160998.peg.1925
RNA Metabolism	Transcription	Rrf2 family transcriptional regulators	Nitrite-sensitive transcriptional repressor NsrR	fig|6666666.1160998.peg.3010
RNA Metabolism	Transcription	Rrf2 family transcriptional regulators	Predicted transcriptional regulator of sulfate adenylyltransferase, Rrf2 family	fig|6666666.1160998.peg.5620
RNA Metabolism	Transcription	RNA polymerase bacterial	DNA-directed RNA polymerase omega subunit (EC 2.7.7.6)	fig|6666666.1160998.peg.6331
RNA Metabolism	Transcription	RNA polymerase bacterial	DNA-directed RNA polymerase alpha subunit (EC 2.7.7.6)	fig|6666666.1160998.peg.49
RNA Metabolism	Transcription	RNA polymerase bacterial	DNA-directed RNA polymerase beta' subunit (EC 2.7.7.6)	fig|6666666.1160998.peg.4731
RNA Metabolism	Transcription	RNA polymerase bacterial	DNA-directed RNA polymerase beta subunit (EC 2.7.7.6)	fig|6666666.1160998.peg.4730
RNA Metabolism	Transcription	Transcription initiation, bacterial sigma factors	RNA polymerase sigma-70 factor	fig|6666666.1160998.peg.1566, fig|6666666.1160998.peg.4924, fig|6666666.1160998.peg.5351
RNA Metabolism	Transcription	Transcription initiation, bacterial sigma factors	RNA polymerase sigma factor SigB	fig|6666666.1160998.peg.640, fig|6666666.1160998.peg.4152, fig|6666666.1160998.peg.4287, fig|6666666.1160998.peg.4667, fig|6666666.1160998.peg.5140, fig|6666666.1160998.peg.5790, fig|6666666.1160998.peg.6468, fig|6666666.1160998.peg.6469, fig|6666666.1160998.peg.6738
RNA Metabolism	Transcription	Transcription initiation, bacterial sigma factors	RNA polymerase sigma factor RpoD	fig|6666666.1160998.peg.1990, fig|6666666.1160998.peg.3061, fig|6666666.1160998.peg.3917
RNA Metabolism	Transcription	Transcription initiation, bacterial sigma factors	RNA polymerase sigma factor RpoE	fig|6666666.1160998.peg.4682
RNA Metabolism	RNA processing and modification	RNA 3'-terminal phosphate cyclase	RNA 3'-terminal phosphate cyclase (EC 6.5.1.4)	fig|6666666.1160998.peg.967
RNA Metabolism	RNA processing and modification	RNA 3'-terminal phosphate cyclase	RNA-2',3'-PO4:RNA-5'-OH ligase	fig|6666666.1160998.peg.1954
RNA Metabolism	RNA processing and modification	RNA methylation	16S rRNA (guanine(966)-N(2))-methyltransferase (EC 2.1.1.171)	fig|6666666.1160998.peg.3926
RNA Metabolism	RNA processing and modification	RNA methylation	SSU rRNA (adenine(1518)-N(6)/adenine(1519)-N(6))-dimethyltransferase (EC 2.1.1.182)	fig|6666666.1160998.peg.5379
RNA Metabolism	RNA processing and modification	RNA methylation	16S rRNA (cytosine(967)-C(5))-methyltransferase (EC 2.1.1.176)	fig|6666666.1160998.peg.939
RNA Metabolism	RNA processing and modification	RNA processing and degradation, bacterial	Ribonuclease III (EC 3.1.26.3)	fig|6666666.1160998.peg.3931
RNA Metabolism	RNA processing and modification	RNA processing and degradation, bacterial	3'-to-5' oligoribonuclease (orn)	fig|6666666.1160998.peg.2846
RNA Metabolism	RNA processing and modification	RNA processing and degradation, bacterial	Ribonuclease E (EC 3.1.26.12)	fig|6666666.1160998.peg.403, fig|6666666.1160998.peg.566
RNA Metabolism	RNA processing and modification	Ribonuclease H	Ribonuclease HII (EC 3.1.26.4)	fig|6666666.1160998.peg.5057
RNA Metabolism	RNA processing and modification	Ribonuclease H	Protein often found in Actinomycetes clustered with signal peptidase and/or RNaseHII	fig|6666666.1160998.peg.5819
RNA Metabolism	RNA processing and modification	Ribonuclease H	Ribonuclease HI (EC 3.1.26.4)	fig|6666666.1160998.peg.3653
RNA Metabolism	RNA processing and modification	Ribonucleases in Bacillus	Ribonuclease J2 (endoribonuclease in RNA processing)	fig|6666666.1160998.peg.1029
RNA Metabolism	RNA processing and modification	Ribonucleases in Bacillus	Metallo-beta-lactamase family protein, RNA-specific	fig|6666666.1160998.peg.5472
RNA Metabolism	RNA processing and modification	Ribonucleases in Bacillus	Extracellular ribonuclease Bsn	fig|6666666.1160998.peg.15
RNA Metabolism	RNA processing and modification	Ribonucleases in Bacillus	Ribonuclease HII (EC 3.1.26.4)	fig|6666666.1160998.peg.5057
RNA Metabolism	RNA processing and modification	Polyadenylation bacterial	Poly(A) polymerase (EC 2.7.7.19)	fig|6666666.1160998.peg.5966
RNA Metabolism	RNA processing and modification	Polyadenylation bacterial	Polyribonucleotide nucleotidyltransferase (EC 2.7.7.8)	fig|6666666.1160998.peg.1037
RNA Metabolism	RNA processing and modification	tRNA processing	Ribonuclease P protein component (EC 3.1.26.5)	fig|6666666.1160998.peg.918
RNA Metabolism	RNA processing and modification	tRNA processing	Ribonuclease PH (EC 2.7.7.56)	fig|6666666.1160998.peg.1575
RNA Metabolism	RNA processing and modification	tRNA processing	Ribonuclease Z (EC 3.1.26.11)	fig|6666666.1160998.peg.2566
RNA Metabolism	RNA processing and modification	tRNA processing	tRNA(Ile)-lysidine synthetase (EC 6.3.4.19)	fig|6666666.1160998.peg.5483, fig|6666666.1160998.peg.6677
RNA Metabolism	RNA processing and modification	tRNA processing	Ribonuclease D (EC 3.1.26.3)	fig|6666666.1160998.peg.2727
RNA Metabolism	RNA processing and modification	tRNA processing	tRNA dimethylallyltransferase (EC 2.5.1.75)	fig|6666666.1160998.peg.5613
RNA Metabolism	RNA processing and modification	tRNA splicing	RNA-2',3'-PO4:RNA-5'-OH ligase	fig|6666666.1160998.peg.1954
RNA Metabolism	RNA processing and modification	tRNA splicing	RNA 3'-terminal phosphate cyclase (EC 6.5.1.4)	fig|6666666.1160998.peg.967
RNA Metabolism	RNA processing and modification	tRNA splicing	RNA:NAD 2'-phosphotransferase	fig|6666666.1160998.peg.4551
Virulence, Disease and Defense	Invasion and intracellular resistance	Mycobacterium virulence operon involved in protein synthesis (LSU ribosomal proteins)	LSU ribosomal protein L35p	fig|6666666.1160998.peg.4557
Virulence, Disease and Defense	Invasion and intracellular resistance	Mycobacterium virulence operon involved in protein synthesis (LSU ribosomal proteins)	Translation initiation factor 3	fig|6666666.1160998.peg.4556
Virulence, Disease and Defense	Invasion and intracellular resistance	Mycobacterium virulence operon involved in protein synthesis (LSU ribosomal proteins)	LSU ribosomal protein L20p	fig|6666666.1160998.peg.4558
Virulence, Disease and Defense	Invasion and intracellular resistance	Mycobacterium virulence operon possibly involved in quinolinate biosynthesis	Quinolinate synthetase (EC 2.5.1.72)	fig|6666666.1160998.peg.4010
Virulence, Disease and Defense	Invasion and intracellular resistance	Mycobacterium virulence operon possibly involved in quinolinate biosynthesis	Quinolinate phosphoribosyltransferase [decarboxylating] (EC 2.4.2.19)	fig|6666666.1160998.peg.6578
Virulence, Disease and Defense	Invasion and intracellular resistance	Mycobacterium virulence operon possibly involved in quinolinate biosynthesis	L-aspartate oxidase (EC 1.4.3.16)	fig|6666666.1160998.peg.6573
Virulence, Disease and Defense	Invasion and intracellular resistance	Mycobacterium virulence operon involved in protein synthesis (SSU ribosomal proteins)	SSU ribosomal protein S12p (S23e)	fig|6666666.1160998.peg.3272
Virulence, Disease and Defense	Invasion and intracellular resistance	Mycobacterium virulence operon involved in protein synthesis (SSU ribosomal proteins)	Translation elongation factor G	fig|6666666.1160998.peg.3274
Virulence, Disease and Defense	Invasion and intracellular resistance	Mycobacterium virulence operon involved in protein synthesis (SSU ribosomal proteins)	Translation elongation factor Tu	fig|6666666.1160998.peg.3275, fig|6666666.1160998.peg.6023
Virulence, Disease and Defense	Invasion and intracellular resistance	Mycobacterium virulence operon involved in protein synthesis (SSU ribosomal proteins)	SSU ribosomal protein S7p (S5e)	fig|6666666.1160998.peg.3273
Virulence, Disease and Defense	Invasion and intracellular resistance	Mycobacterium virulence operon involved in DNA transcription	DNA-directed RNA polymerase beta subunit (EC 2.7.7.6)	fig|6666666.1160998.peg.4730
Virulence, Disease and Defense	Invasion and intracellular resistance	Mycobacterium virulence operon involved in DNA transcription	DNA-directed RNA polymerase beta' subunit (EC 2.7.7.6)	fig|6666666.1160998.peg.4731
Virulence, Disease and Defense	Resistance to antibiotics and toxic compounds	Copper homeostasis	Multidrug resistance transporter, Bcr/CflA family	fig|6666666.1160998.peg.756
Virulence, Disease and Defense	Resistance to antibiotics and toxic compounds	Copper homeostasis	Copper-translocating P-type ATPase (EC 3.6.3.4)	fig|6666666.1160998.peg.1634, fig|6666666.1160998.peg.2971, fig|6666666.1160998.peg.3351, fig|6666666.1160998.peg.4587, fig|6666666.1160998.peg.5474
Virulence, Disease and Defense	Resistance to antibiotics and toxic compounds	Copper homeostasis	Copper resistance protein CopC	fig|6666666.1160998.peg.116, fig|6666666.1160998.peg.1218
Virulence, Disease and Defense	Resistance to antibiotics and toxic compounds	Copper homeostasis	Multicopper oxidase	fig|6666666.1160998.peg.2051, fig|6666666.1160998.peg.3713
Virulence, Disease and Defense	Resistance to antibiotics and toxic compounds	Copper homeostasis	Copper resistance protein CopD	fig|6666666.1160998.peg.91, fig|6666666.1160998.peg.116, fig|6666666.1160998.peg.1218
Virulence, Disease and Defense	Resistance to antibiotics and toxic compounds	Mercuric reductase	PF00070 family, FAD-dependent NAD(P)-disulphide oxidoreductase	fig|6666666.1160998.peg.963
Virulence, Disease and Defense	Resistance to antibiotics and toxic compounds	Resistance to fluoroquinolones	DNA gyrase subunit B (EC 5.99.1.3)	fig|6666666.1160998.peg.910
Virulence, Disease and Defense	Resistance to antibiotics and toxic compounds	Resistance to fluoroquinolones	DNA gyrase subunit A (EC 5.99.1.3)	fig|6666666.1160998.peg.909
Virulence, Disease and Defense	Resistance to antibiotics and toxic compounds	Cobalt-zinc-cadmium resistance	Transcriptional regulator, MerR family	fig|6666666.1160998.peg.666, fig|6666666.1160998.peg.2059, fig|6666666.1160998.peg.2114, fig|6666666.1160998.peg.2268, fig|6666666.1160998.peg.2407, fig|6666666.1160998.peg.2461, fig|6666666.1160998.peg.3168, fig|6666666.1160998.peg.3552, fig|6666666.1160998.peg.3909, fig|6666666.1160998.peg.4509, fig|6666666.1160998.peg.4550, fig|6666666.1160998.peg.4604, fig|6666666.1160998.peg.5127, fig|666666…
Virulence, Disease and Defense	Resistance to antibiotics and toxic compounds	Tetracycline resistance, ribosome protection type, too	Ribosome protection-type tetracycline resistance related proteins	fig|6666666.1160998.peg.2796
Virulence, Disease and Defense	Resistance to antibiotics and toxic compounds	Tetracycline resistance, ribosome protection type, too	Translation elongation factor G	fig|6666666.1160998.peg.3274
Virulence, Disease and Defense	Resistance to antibiotics and toxic compounds	Tetracycline resistance, ribosome protection type	Ribosome protection-type tetracycline resistance related proteins	fig|6666666.1160998.peg.2796
Virulence, Disease and Defense	Resistance to antibiotics and toxic compounds	Tetracycline resistance, ribosome protection type	Translation elongation factor G	fig|6666666.1160998.peg.3274
Virulence, Disease and Defense	Resistance to antibiotics and toxic compounds	Copper homeostasis: copper tolerance	Cytoplasmic copper homeostasis protein CutC	fig|6666666.1160998.peg.5475
Virulence, Disease and Defense	Resistance to antibiotics and toxic compounds	Copper homeostasis: copper tolerance	Periplasmic divalent cation tolerance protein CutA	fig|6666666.1160998.peg.5749
Virulence, Disease and Defense	Resistance to antibiotics and toxic compounds	Copper homeostasis: copper tolerance	Magnesium and cobalt efflux protein CorC	fig|6666666.1160998.peg.2931
DNA Metabolism	DNA Metabolism - no subcategory	DNA phosphorothioation	DNA sulfur modification protein DndB	fig|6666666.1160998.peg.397
DNA Metabolism	DNA Metabolism - no subcategory	DNA phosphorothioation	DNA sulfur modification protein DndE	fig|6666666.1160998.peg.394
DNA Metabolism	DNA Metabolism - no subcategory	DNA phosphorothioation	3'-phosphoadenosine 5'-phosphosulfate sulfurtransferase DndC	fig|6666666.1160998.peg.396
DNA Metabolism	DNA Metabolism - no subcategory	DNA phosphorothioation	DNA sulfur modification protein DndD	fig|6666666.1160998.peg.395
DNA Metabolism	DNA Metabolism - no subcategory	DNA ligases	ATP-dependent DNA ligase (EC 6.5.1.1) clustered with Ku protein, LigD	fig|6666666.1160998.peg.2028, fig|6666666.1160998.peg.5079, fig|6666666.1160998.peg.6540
DNA Metabolism	DNA Metabolism - no subcategory	DNA ligases	Ku domain protein	fig|6666666.1160998.peg.6539
DNA Metabolism	DNA Metabolism - no subcategory	DNA ligases	ATP-dependent DNA ligase (EC 6.5.1.1) LigC	fig|6666666.1160998.peg.3718
DNA Metabolism	DNA Metabolism - no subcategory	DNA ligases	ATP-dependent DNA ligase (EC 6.5.1.1)	fig|6666666.1160998.peg.2078, fig|6666666.1160998.peg.3717
DNA Metabolism	DNA Metabolism - no subcategory	DNA structural proteins, bacterial	DNA-binding protein HU	fig|6666666.1160998.peg.262, fig|6666666.1160998.peg.2378
DNA Metabolism	DNA Metabolism - no subcategory	DNA structural proteins, bacterial	Chromosome partition protein smc	fig|6666666.1160998.peg.154, fig|6666666.1160998.peg.4230
DNA Metabolism	DNA Metabolism - no subcategory	External and Outer Membrane Nucleases	Extracellular ribonuclease Bsn	fig|6666666.1160998.peg.15
DNA Metabolism	DNA replication	DNA topoisomerases, Type I, ATP-independent	DNA topoisomerase I (EC 5.99.1.2)	fig|6666666.1160998.peg.382
DNA Metabolism	DNA replication	DNA replication strays	DNA polymerase I 5'-3' exonuclease domain	fig|6666666.1160998.peg.5346
DNA Metabolism	DNA replication	DNA replication strays	Error-prone repair homolog of DNA polymerase III alpha subunit (EC 2.7.7.7)	fig|6666666.1160998.peg.2470
DNA Metabolism	DNA replication	DNA topoisomerases, Type II, ATP-dependent	DNA gyrase subunit B (EC 5.99.1.3)	fig|6666666.1160998.peg.910
DNA Metabolism	DNA replication	DNA topoisomerases, Type II, ATP-dependent	DNA gyrase subunit A (EC 5.99.1.3)	fig|6666666.1160998.peg.909
DNA Metabolism	DNA repair	DNA repair, bacterial DinG and relatives	DinG family ATP-dependent helicase YoaA	fig|6666666.1160998.peg.356
DNA Metabolism	DNA repair	RecA and RecX	Regulatory protein RecX	fig|6666666.1160998.peg.2252
DNA Metabolism	DNA repair	RecA and RecX	RecA protein	fig|6666666.1160998.peg.2253
DNA Metabolism	DNA repair	DNA repair, UvrABC system	Excinuclease ABC subunit A	fig|6666666.1160998.peg.1309
DNA Metabolism	DNA repair	DNA repair, UvrABC system	Excinuclease ABC subunit A paralog of unknown function	fig|6666666.1160998.peg.3, fig|6666666.1160998.peg.571, fig|6666666.1160998.peg.1604
DNA Metabolism	DNA repair	DNA repair, UvrABC system	Excinuclease ABC subunit B	fig|6666666.1160998.peg.3427
DNA Metabolism	DNA repair	DNA repair, UvrABC system	Excinuclease ABC subunit C	fig|6666666.1160998.peg.4342
DNA Metabolism	DNA repair	2-phosphoglycolate salvage	Phosphoglycolate phosphatase (EC 3.1.3.18)	fig|6666666.1160998.peg.1693
DNA Metabolism	DNA repair	2-phosphoglycolate salvage	Putative phosphatase YieH	fig|6666666.1160998.peg.547
DNA Metabolism	DNA repair	DNA Repair Base Excision	ATP-dependent DNA ligase (EC 6.5.1.1)	fig|6666666.1160998.peg.2078, fig|6666666.1160998.peg.3717
DNA Metabolism	DNA repair	DNA Repair Base Excision	DNA polymerase I (EC 2.7.7.7)	fig|6666666.1160998.peg.316, fig|6666666.1160998.peg.3156
DNA Metabolism	DNA repair	DNA Repair Base Excision	Endonuclease VIII	fig|6666666.1160998.peg.3858
DNA Metabolism	DNA repair	DNA Repair Base Excision	Formamidopyrimidine-DNA glycosylase (EC 3.2.2.23)	fig|6666666.1160998.peg.250, fig|6666666.1160998.peg.3932
DNA Metabolism	DNA repair	DNA Repair Base Excision	DNA-3-methyladenine glycosylase II (EC 3.2.2.21)	fig|6666666.1160998.peg.2925, fig|6666666.1160998.peg.4137, fig|6666666.1160998.peg.5317, fig|6666666.1160998.peg.6169
DNA Metabolism	DNA repair	DNA Repair Base Excision	Ku domain protein	fig|6666666.1160998.peg.6539
DNA Metabolism	DNA repair	DNA Repair Base Excision	DNA-3-methyladenine glycosylase (EC 3.2.2.20)	fig|6666666.1160998.peg.3807
DNA Metabolism	DNA repair	DNA Repair Base Excision	Endonuclease III (EC 4.2.99.18)	fig|6666666.1160998.peg.65
DNA Metabolism	DNA repair	DNA Repair Base Excision	ATP-dependent DNA ligase (EC 6.5.1.1) clustered with Ku protein, LigD	fig|6666666.1160998.peg.2028, fig|6666666.1160998.peg.5079, fig|6666666.1160998.peg.6540
DNA Metabolism	DNA repair	DNA Repair Base Excision	ATP-dependent DNA ligase (EC 6.5.1.1) LigC	fig|6666666.1160998.peg.3718
DNA Metabolism	DNA repair	Nonhomologous End-Joining in Bacteria	ATP-dependent DNA ligase (EC 6.5.1.1) LigC	fig|6666666.1160998.peg.3718
DNA Metabolism	DNA repair	Nonhomologous End-Joining in Bacteria	Ku domain protein	fig|6666666.1160998.peg.6539
DNA Metabolism	DNA repair	Nonhomologous End-Joining in Bacteria	ATP-dependent DNA ligase (EC 6.5.1.1) clustered with Ku protein, LigD	fig|6666666.1160998.peg.2028, fig|6666666.1160998.peg.5079, fig|6666666.1160998.peg.6540
DNA Metabolism	DNA repair	DNA repair, bacterial	DNA repair protein RecN	fig|6666666.1160998.peg.1200
DNA Metabolism	DNA repair	DNA repair, bacterial	Exodeoxyribonuclease III (EC 3.1.11.2)	fig|6666666.1160998.peg.2408, fig|6666666.1160998.peg.5502
DNA Metabolism	DNA repair	DNA repair, bacterial	A/G-specific adenine glycosylase (EC 3.2.2.-)	fig|6666666.1160998.peg.2510
DNA Metabolism	DNA repair	DNA repair, bacterial	Endonuclease V (EC 3.1.21.7)	fig|6666666.1160998.peg.790
DNA Metabolism	DNA repair	DNA repair, bacterial	Single-stranded DNA-binding protein	fig|6666666.1160998.peg.2263, fig|6666666.1160998.peg.5993
DNA Metabolism	DNA repair	DNA repair, bacterial	Very-short-patch mismatch repair endonuclease (G-T specific)	fig|6666666.1160998.peg.717
DNA Metabolism	DNA repair	DNA repair, bacterial	SOS-response repressor and protease LexA (EC 3.4.21.88)	fig|6666666.1160998.peg.357, fig|6666666.1160998.peg.4398
DNA Metabolism	DNA repair	DNA repair, bacterial	RecA protein	fig|6666666.1160998.peg.2253
DNA Metabolism	DNA repair	DNA repair, bacterial	Endonuclease IV (EC 3.1.21.2)	fig|6666666.1160998.peg.495
DNA Metabolism	DNA repair	DNA repair, bacterial	Exonuclease SbcC	fig|6666666.1160998.peg.753, fig|6666666.1160998.peg.6720
DNA Metabolism	DNA repair	DNA repair, bacterial	Methylated-DNA--protein-cysteine methyltransferase (EC 2.1.1.63)	fig|6666666.1160998.peg.3424, fig|6666666.1160998.peg.3669, fig|6666666.1160998.peg.4136, fig|6666666.1160998.peg.6523
DNA Metabolism	DNA repair	DNA repair, bacterial	DNA polymerase IV (EC 2.7.7.7)	fig|6666666.1160998.peg.2583
DNA Metabolism	DNA repair	DNA repair, bacterial	Exodeoxyribonuclease VII large subunit (EC 3.1.11.6)	fig|6666666.1160998.peg.4524
DNA Metabolism	DNA repair	DNA repair, bacterial	Exodeoxyribonuclease VII small subunit (EC 3.1.11.6)	fig|6666666.1160998.peg.4525
DNA Metabolism	DNA repair	DNA repair, bacterial	Exonuclease SbcD	fig|6666666.1160998.peg.155
DNA Metabolism	DNA repair	DNA repair, bacterial	DNA repair protein RadA	fig|6666666.1160998.peg.5596
DNA Metabolism	DNA repair	DNA repair system including RecA, MutS and a hypothetical protein	Regulatory protein RecX	fig|6666666.1160998.peg.2252
DNA Metabolism	DNA repair	DNA repair system including RecA, MutS and a hypothetical protein	RecA protein	fig|6666666.1160998.peg.2253
DNA Metabolism	DNA repair	DNA repair, bacterial photolyase	Deoxyribodipyrimidine photolyase (EC 4.1.99.3)	fig|6666666.1160998.peg.5353
DNA Metabolism	DNA repair	DNA repair, bacterial RecBCD pathway	ATP-dependent DNA helicase SCO5184	fig|6666666.1160998.peg.2281, fig|6666666.1160998.peg.5439
DNA Metabolism	DNA repair	DNA repair, bacterial RecBCD pathway	RecD-like DNA helicase YrrC	fig|6666666.1160998.peg.1150, fig|6666666.1160998.peg.3348, fig|6666666.1160998.peg.4623
DNA Metabolism	DNA repair	DNA repair, bacterial RecBCD pathway	ATP-dependent DNA helicase SCO5183	fig|6666666.1160998.peg.2961, fig|6666666.1160998.peg.5438
DNA Metabolism	DNA repair	DNA repair, bacterial RecFOR pathway	RecA protein	fig|6666666.1160998.peg.2253
DNA Metabolism	DNA repair	DNA repair, bacterial RecFOR pathway	ATP-dependent DNA helicase RecQ	fig|6666666.1160998.peg.1080, fig|6666666.1160998.peg.2301
DNA Metabolism	DNA repair	DNA repair, bacterial RecFOR pathway	Recombination protein RecR	fig|6666666.1160998.peg.2318
DNA Metabolism	DNA repair	DNA repair, bacterial RecFOR pathway	Single-stranded DNA-binding protein	fig|6666666.1160998.peg.2263, fig|6666666.1160998.peg.5993
DNA Metabolism	DNA repair	DNA repair, bacterial RecFOR pathway	DNA recombination and repair protein RecO	fig|6666666.1160998.peg.5522
DNA Metabolism	DNA repair	DNA repair, bacterial RecFOR pathway	DNA recombination and repair protein RecF	fig|6666666.1160998.peg.912
DNA Metabolism	CRISPs	CRISPRs	CRISPR-associated protein, Cse4 family	fig|6666666.1160998.peg.6478
DNA Metabolism	CRISPs	CRISPRs	CRISPR-associated protein Cas2	fig|6666666.1160998.peg.6474
DNA Metabolism	CRISPs	CRISPRs	CRISPR-associated protein, Cse3 family	fig|6666666.1160998.peg.6476
DNA Metabolism	CRISPs	CRISPRs	CRISPR-associated protein Cas1	fig|6666666.1160998.peg.6475
DNA Metabolism	CRISPs	CRISPRs	CRISPR-associated protein, Cse2 family	fig|6666666.1160998.peg.6479
DNA Metabolism	CRISPs	CRISPRs	CRISPR-associated helicase Cas3	fig|6666666.1160998.peg.217, fig|6666666.1160998.peg.6480
DNA Metabolism	CRISPs	CRISPRs	CRISPR-associated protein, Cse1 family	fig|6666666.1160998.peg.217, fig|6666666.1160998.peg.6480
DNA Metabolism	CRISPs	CRISPRs	CRISPR-associated protein, Cas5e family	fig|6666666.1160998.peg.748, fig|6666666.1160998.peg.6477
DNA Metabolism	DNA uptake, competence	DNA processing cluster	DNA polymerase III subunits gamma and tau (EC 2.7.7.7)	fig|6666666.1160998.peg.413
DNA Metabolism	DNA uptake, competence	DNA processing cluster	Recombination protein RecR	fig|6666666.1160998.peg.2318
Miscellaneous	Miscellaneous - no subcategory	Aromatic dioxygenase mess	Cysteine dioxygenase (EC 1.13.11.20)	fig|6666666.1160998.peg.2249, fig|6666666.1160998.peg.3230
Miscellaneous	Miscellaneous - no subcategory	Dioxygenases (EC 1.13.11.-)	Cysteine dioxygenase (EC 1.13.11.20)	fig|6666666.1160998.peg.2249, fig|6666666.1160998.peg.3230
Miscellaneous	Miscellaneous - no subcategory	Broadly distributed proteins not in subsystems	FIG002473: Protein YcaR in KDO2-Lipid A biosynthesis cluster	fig|6666666.1160998.peg.6040
Miscellaneous	Miscellaneous - no subcategory	Broadly distributed proteins not in subsystems	YpfJ protein, zinc metalloprotease superfamily	fig|6666666.1160998.peg.2991
Miscellaneous	Miscellaneous - no subcategory	Broadly distributed proteins not in subsystems	Putative oxidoreductase YncB	fig|6666666.1160998.peg.3405, fig|6666666.1160998.peg.4371
Miscellaneous	Miscellaneous - no subcategory	Broadly distributed proteins not in subsystems	UPF0225 protein YchJ	fig|6666666.1160998.peg.1704
Miscellaneous	Miscellaneous - no subcategory	Bacillus subtilis scratch - gjo	Ku domain protein	fig|6666666.1160998.peg.6539
Miscellaneous	Miscellaneous - no subcategory	Bacillus subtilis scratch - gjo	ATP-dependent DNA ligase (EC 6.5.1.1) clustered with Ku protein, LigD	fig|6666666.1160998.peg.2028, fig|6666666.1160998.peg.5079, fig|6666666.1160998.peg.6540
Miscellaneous	Miscellaneous - no subcategory	DedA family of inner membrane proteins	DedA protein	fig|6666666.1160998.peg.617
Miscellaneous	Plant-Prokaryote DOE project	Iron-sulfur cluster assembly	Putative iron-sulfur cluster assembly scaffold protein for SUF system, SufE2	fig|6666666.1160998.peg.4312
Miscellaneous	Plant-Prokaryote DOE project	Iron-sulfur cluster assembly	DUF1794	fig|6666666.1160998.peg.3633, fig|6666666.1160998.peg.5160
Miscellaneous	Plant-Prokaryote DOE project	Iron-sulfur cluster assembly	Iron-sulfur cluster assembly protein SufD	fig|6666666.1160998.peg.4316
Miscellaneous	Plant-Prokaryote DOE project	Iron-sulfur cluster assembly	Cysteine desulfurase (EC 2.8.1.7)	fig|6666666.1160998.peg.2499, fig|6666666.1160998.peg.3310, fig|6666666.1160998.peg.4182, fig|6666666.1160998.peg.4502, fig|6666666.1160998.peg.4807, fig|6666666.1160998.peg.6655
Miscellaneous	Plant-Prokaryote DOE project	Iron-sulfur cluster assembly	Iron-sulfur cluster regulator SufR	fig|6666666.1160998.peg.4318
Miscellaneous	Plant-Prokaryote DOE project	Iron-sulfur cluster assembly	Iron-sulfur cluster assembly ATPase protein SufC	fig|6666666.1160998.peg.4314
Miscellaneous	Plant-Prokaryote DOE project	Iron-sulfur cluster assembly	Iron-sulfur cluster assembly protein SufB	fig|6666666.1160998.peg.4317
Miscellaneous	Plant-Prokaryote DOE project	Iron-sulfur cluster assembly	PaaD-like protein (DUF59) involved in Fe-S cluster assembly	fig|6666666.1160998.peg.4311
Miscellaneous	Plant-Prokaryote DOE project	Iron-sulfur cluster assembly	Ferredoxin, 2Fe-2S	fig|6666666.1160998.peg.4315
Dormancy and Sporulation	Dormancy and Sporulation - no subcategory	Spore pigment biosynthetic cluster in Actinomycetes	Polyketide beta-ketoacyl synthase WhiE-KS paralog	fig|6666666.1160998.peg.5792
Dormancy and Sporulation	Dormancy and Sporulation - no subcategory	Spore pigment biosynthetic cluster in Actinomycetes	Polyketide cyclase WhiE VII	fig|6666666.1160998.peg.5791
Dormancy and Sporulation	Dormancy and Sporulation - no subcategory	Spore pigment biosynthetic cluster in Actinomycetes	Polyketide chain length factor WhiE-CLF paralog	fig|6666666.1160998.peg.5793
Dormancy and Sporulation	Dormancy and Sporulation - no subcategory	Sporulation-associated proteins with broader functions	Peptidyl-tRNA hydrolase (EC 3.1.1.29)	fig|6666666.1160998.peg.2100

## Sheet: Biological process
GO:0000003 reproduction 9
GO:0000746 conjugation 1
GO:0001906 cell killing 2
GO:0002376 immune system process 1
GO:0005975 carbohydrate metabolic process 119
GO:0005976 polysaccharide metabolic process 42
GO:0006066 alcohol metabolic process 28
GO:0006081 cellular aldehyde metabolic process 16
GO:0006082 organic acid metabolic process 396
GO:0006091 generation of precursor metabolites and energy 32
GO:0006112 energy reserve metabolic process 4
GO:0006113 fermentation 1
GO:0006119 oxidative phosphorylation 10
GO:0006139 nucleobase-containing compound metabolic process 277
GO:0006259 DNA metabolic process 28
GO:0006260 DNA replication 34
GO:0006281 DNA repair 31
GO:0006304 DNA modification 4
GO:0006323 DNA packaging 3
GO:0006354 DNA-templated transcription, elongation 1
GO:0006396 RNA processing 40
GO:0006412 translation 99
GO:0006457 protein folding 11
GO:0006464 cellular protein modification process 28
GO:0006508 proteolysis 29
GO:0006518 peptide metabolic process 50
GO:0006629 lipid metabolic process 148
GO:0006662 glycerol ether metabolic process 3
GO:0006725 cellular aromatic compound metabolic process 392
GO:0006730 one-carbon metabolic process 8
GO:0006766 vitamin metabolic process 42
GO:0006793 phosphorus metabolic process 150
GO:0006805 xenobiotic metabolic process 19
GO:0006807 nitrogen compound metabolic process 640
GO:0006810 transport 151
GO:0006811 ion transport 69
GO:0006818 hydrogen transport 11
GO:0006865 amino acid transport 24
GO:0006869 lipid transport 1
GO:0006928 movement of cell or subcellular component 1
GO:0006996 organelle organization 8
GO:0007005 mitochondrion organization 1
GO:0007031 peroxisome organization 2
GO:0007049 cell cycle 7
GO:0007059 chromosome segregation 3
GO:0007154 cell communication 39
GO:0007155 cell adhesion 7
GO:0007586 digestion 1
GO:0008150 biological_process 1081
GO:0008152 metabolic process 1139
GO:0008643 carbohydrate transport 19
GO:0008655 pyrimidine-containing compound salvage 2
GO:0009116 nucleoside metabolic process 54
GO:0009117 nucleotide metabolic process 84
GO:0009225 nucleotide-sugar metabolic process 17
GO:0009292 genetic transfer 1
GO:0009308 amine metabolic process 22
GO:0009404 toxin metabolic process 2
GO:0009987 cellular process 521
GO:0015031 protein transport 29
GO:0015833 peptide transport 5
GO:0015849 organic acid transport 7
GO:0015893 drug transport 1
GO:0015920 lipopolysaccharide transport 1
GO:0015976 carbon utilization 2
GO:0015979 photosynthesis 1
GO:0016032 viral process 6
GO:0016043 cellular component organization 64
GO:0016070 RNA metabolic process 213
GO:0016192 vesicle-mediated transport 1
GO:0016458 gene silencing 1
GO:0017144 drug metabolic process 45
GO:0019538 protein metabolic process 65
GO:0019748 secondary metabolic process 25
GO:0022411 cellular component disassembly 8
GO:0022607 cellular component assembly 13
GO:0031640 killing of cells of other organism 2
GO:0032196 transposition 3
GO:0032392 DNA geometric change 3
GO:0032501 multicellular organismal process 12
GO:0032502 developmental process 65
GO:0032989 cellular component morphogenesis 30
GO:0034622 cellular macromolecular complex assembly 5
GO:0040007 growth 1
GO:0040011 locomotion 1
GO:0042180 cellular ketone metabolic process 23
GO:0042254 ribosome biogenesis 23
GO:0042440 pigment metabolic process 29
GO:0042445 hormone metabolic process 4
GO:0042710 biofilm formation 3
GO:0042908 xenobiotic transport 1
GO:0043062 extracellular structure organization 1
GO:0043094 cellular metabolic compound salvage 4
GO:0043101 purine-containing compound salvage 5
GO:0043170 macromolecule metabolic process 329
GO:0043412 macromolecule modification 25
GO:0043603 cellular amide metabolic process 55
GO:0044237 cellular metabolic process 950
GO:0044238 primary metabolic process 506
GO:0044255 cellular lipid metabolic process 141
GO:0044419 interspecies interaction between organisms 11
GO:0045229 external encapsulating structure organization 4
GO:0045230 capsule organization 1
GO:0045231 slime layer organization 1
GO:0045333 cellular respiration 42
GO:0046483 heterocycle metabolic process 404
GO:0046490 isopentenyl diphosphate metabolic process 1
GO:0046903 secretion 1
GO:0048511 rhythmic process 1
GO:0050877 neurological system process 1
GO:0050896 response to stimulus 148
GO:0051179 localization 50
GO:0051180 vitamin transport 1
GO:0051186 cofactor metabolic process 163
GO:0051189 prosthetic group metabolic process 9
GO:0051234 establishment of localization 151
GO:0051258 protein polymerization 1
GO:0051276 chromosome organization 6
GO:0051301 cell division 15
GO:0051604 protein maturation 2
GO:0051641 cellular localization 8
GO:0051703 intraspecies interaction between organisms 1
GO:0051704 multi-organism process 30
GO:0051705 multi-organism behavior 1
GO:0065003 macromolecular complex assembly 14
GO:0065007 biological regulation 221
GO:0071555 cell wall organization 11

## Sheet: GO Enrichment 
GO:0033068 5 macrolide biosynthetic process biological_process 9.58791473337275e-48
GO:0017000 132 antibiotic biosynthetic process biological_process 3.247657640931799e-14
GO:0006313 4 transposition, DNA-mediated biological_process 2.347637532180553e-10
GO:0032196 2 transposition biological_process 2.0318114047927738e-08
GO:0004386 3 helicase activity molecular_function 5.9324546899297035e-08
GO:0009307 6 DNA restriction-modification system biological_process 6.015056368074406e-07
GO:0003700 89 sequence-specific DNA binding transcription factor activity molecular_function 7.083056757440374e-07
GO:0009251 12 glucan catabolic process biological_process 7.526106724217963e-07
GO:0000272 28 polysaccharide catabolic process biological_process 8.145720585604171e-07
GO:0003677 126 DNA binding molecular_function 1.0894889201223623e-06
GO:0030001 3 metal ion transport biological_process 1.4222679833549417e-06
GO:0006526 15 arginine biosynthetic process biological_process 2.353713732939142e-06
GO:0006352 83 DNA-templated transcription, initiation biological_process 1.3351327501206514e-05
GO:0006633 82 fatty acid biosynthetic process biological_process 6.473674462203146e-05
GO:0016757 12 transferase activity, transferring glycosyl groups molecular_function 0.0001217959703168752
GO:0006096 53 glycolytic process biological_process 0.00039660048726791996
GO:0016126 9 sterol biosynthetic process biological_process 0.0005278763272219693

## Sheet: cellular component 
GO:0005575 cellular_component 9
GO:0005576 extracellular region 2
GO:0005618 cell wall 1
GO:0005622 intracellular 4
GO:0016020 membrane 71
GO:0042597 periplasmic space 2
GO:0043190 ATP-binding cassette (ABC) transporter complex 1
GO:0044464 cell part 71

## Sheet: molecular function 
GO:0000166 nucleotide binding 31
GO:0001882 nucleoside binding 18
GO:0003674 molecular_function 98
GO:0003676 nucleic acid binding 74
GO:0003824 catalytic activity 6
GO:0004386 helicase activity 1
GO:0004497 monooxygenase activity 7
GO:0004871 signal transducer activity 14
GO:0005215 transporter activity 67
GO:0005488 binding 33
GO:0005515 protein binding 9
GO:0008144 drug binding 1
GO:0008233 peptidase activity 43
GO:0008289 lipid binding 1
GO:0009055 electron carrier activity 3
GO:0016209 antioxidant activity 5
GO:0016491 oxidoreductase activity 117
GO:0016740 transferase activity 94
GO:0016787 hydrolase activity 116
GO:0016829 lyase activity 8
GO:0016853 isomerase activity 10
GO:0016874 ligase activity 7
GO:0019825 oxygen binding 1
GO:0019842 vitamin binding 1
GO:0030234 enzyme regulator activity 3
GO:0033218 amide binding 2
GO:0043021 ribonucleoprotein complex binding 1
GO:0043167 ion binding 76
GO:0048037 cofactor binding 38
GO:0051213 dioxygenase activity 3

## Sheet: Cluster list
# cluster_name protein_number swiss_prot_id go_annotation protein_list
cluster29 3 N/A N/A S._cavourensis_JCM_4298|WP_191841971.1;S._cavourensis_DSM_41795|WP_142230077.1;Streptomyces_ACT158protein|1883.4770.peg.5092
cluster30 3 N/A N/A S._cavourensis_JCM_4298|WP_119823884.1;S._cavourensis_DSM_41795|WP_119823884.1;Streptomyces_ACT158protein|1883.4770.peg.119
cluster31 3 N/A N/A S._cavourensis_JCM_4298|WP_119827154.1;S._cavourensis_DSM_41795|WP_119827154.1;Streptomyces_ACT158protein|1883.4770.peg.1868
cluster32 3 Q8VPF2 GO:0042952; P:beta-ketoadipate pathway; IEA:UniProtKB-UniPathway S._cavourensis_JCM_4298|WP_142230161.1;S._cavourensis_DSM_41795|WP_142230161.1;Streptomyces_ACT158protein|1883.4770.peg.5112
cluster33 3 D4GUA0 GO:0045232; P:S-layer organization; IEA:UniProtKB-UniPathway S._cavourensis_JCM_4298|WP_142229471.1;S._cavourensis_DSM_41795|WP_142229471.1;Streptomyces_ACT158protein|1883.4770.peg.4119
cluster34 3 Q9MYP6 GO:0006706; P:steroid catabolic process; IEA:Ensembl S._cavourensis_JCM_4298|WP_114931864.1;S._cavourensis_DSM_41795|WP_114931864.1;Streptomyces_ACT158protein|1883.4770.peg.6688
cluster35 3 Q9HZU0 GO:0009236; P:cobalamin biosynthetic process; IEA:UniProtKB-UniPathway S._cavourensis_JCM_4298|WP_142229488.1;S._cavourensis_DSM_41795|WP_142229488.1;Streptomyces_ACT158protein|1883.4770.peg.3814
cluster36 3 Q9I1K2 GO:0006474; P:N-terminal protein amino acid acetylation; IBA:GO_Central S._cavourensis_JCM_4298|WP_142230176.1;S._cavourensis_DSM_41795|WP_142230176.1;Streptomyces_ACT158protein|1883.4770.peg.228
cluster37 3 N/A N/A S._cavourensis_JCM_4298|WP_142229696.1;S._cavourensis_DSM_41795|WP_142229696.1;Streptomyces_ACT158protein|1883.4770.peg.2377
cluster38 3 N/A N/A S._cavourensis_JCM_4298|WP_093750762.1;S._cavourensis_DSM_41795|WP_093750762.1;Streptomyces_ACT158protein|1883.4770.peg.2969
cluster39 3 Q82AE1 GO:0008360; P:regulation of cell shape; IEA:UniProtKB-KW S._cavourensis_JCM_4298|WP_114930402.1;S._cavourensis_DSM_41795|WP_114930402.1;Streptomyces_ACT158protein|1883.4770.peg.2515
cluster40 3 N/A N/A S._cavourensis_JCM_4298|WP_114932366.1;S._cavourensis_DSM_41795|WP_114932366.1;Streptomyces_ACT158protein|1883.4770.peg.4584
cluster41 3 N/A N/A S._cavourensis_JCM_4298|WP_119827564.1;S._cavourensis_DSM_41795|WP_119827564.1;Streptomyces_ACT158protein|1883.4770.peg.1175
cluster42 3 Q8D1E4 GO:0055085; P:transmembrane transport; IBA:GO_Central S._cavourensis_JCM_4298|WP_006124859.1;S._cavourensis_DSM_41795|WP_006124859.1;Streptomyces_ACT158protein|1883.4770.peg.2640
cluster43 3 O08343 GO:0046872; F:metal ion binding; IEA:UniProtKB-KW S._cavourensis_JCM_4298|WP_070203638.1;S._cavourensis_DSM_41795|WP_070203638.1;Streptomyces_ACT158protein|1883.4770.peg.6521
cluster44 3 Q9FS87 GO:0006552; P:leucine catabolic process; IEA:UniProtKB-UniPathway S._cavourensis_JCM_4298|WP_142229431.1;S._cavourensis_DSM_41795|WP_142229431.1;Streptomyces_ACT158protein|1883.4770.peg.3480
cluster45 3 P9WMF8 GO:0006355; P:regulation of transcription, DNA-templated; IEA:InterPro S._cavourensis_JCM_4298|WP_114928808.1;S._cavourensis_DSM_41795|WP_114928808.1;Streptomyces_ACT158protein|1883.4770.peg.5494
cluster46 3 N/A N/A S._cavourensis_JCM_4298|WP_114932289.1;S._cavourensis_DSM_41795|WP_114932289.1;Streptomyces_ACT158protein|1883.4770.peg.1524
cluster47 3 P10727 GO:0030435; P:sporulation resulting in formation of a cellular spore; IEA:UniProtKB-KW S._cavourensis_JCM_4298|WP_142229154.1;S._cavourensis_DSM_41795|WP_142229154.1;Streptomyces_ACT158protein|1883.4770.peg.1135
cluster48 3 N/A N/A S._cavourensis_JCM_4298|WP_114928693.1;S._cavourensis_DSM_41795|WP_114928693.1;Streptomyces_ACT158protein|1883.4770.peg.4050
cluster49 3 Q9L1S9 GO:0070929; P:trans-translation; IEA:UniProtKB-UniRule S._cavourensis_JCM_4298|WP_026237616.1;S._cavourensis_DSM_41795|WP_026237616.1;Streptomyces_ACT158protein|1883.4770.peg.1947
cluster50 3 N/A N/A S._cavourensis_JCM_4298|WP_162823995.1;S._cavourensis_DSM_41795|WP_162823995.1;Streptomyces_ACT158protein|1883.4770.peg.4535
cluster51 3 N/A N/A S._cavourensis_JCM_4298|WP_119827510.1;S._cavourensis_DSM_41795|WP_119827510.1;Streptomyces_ACT158protein|1883.4770.peg.6326
cluster52 3 Q57664 GO:0006012; P:galactose metabolic process; IEA:UniProtKB-UniPathway S._cavourensis_JCM_4298|WP_029395671.1;S._cavourensis_DSM_41795|WP_029395671.1;Streptomyces_ACT158protein|1883.4770.peg.5507
cluster53 3 N/A N/A S._cavourensis_JCM_4298|WP_053558089.1;S._cavourensis_DSM_41795|WP_053558089.1;Streptomyces_ACT158protein|1883.4770.peg.4689
cluster54 3 N/A N/A S._cavourensis_JCM_4298|WP_114928575.1;S._cavourensis_DSM_41795|WP_114928575.1;Streptomyces_ACT158protein|1883.4770.peg.4496
cluster55 3 N/A N/A S._cavourensis_JCM_4298|WP_114932579.1;S._cavourensis_DSM_41795|WP_114932579.1;Streptomyces_ACT158protein|1883.4770.peg.817
cluster56 3 N/A N/A S._cavourensis_JCM_4298|WP_093755241.1;S._cavourensis_DSM_41795|WP_093755241.1;Streptomyces_ACT158protein|1883.4770.peg.4940
cluster57 3 Q0HPH4 GO:0009168; P:purine ribonucleoside monophosphate biosynthetic process; IEA:UniProtKB-UniRule S._cavourensis_JCM_4298|WP_142230408.1;S._cavourensis_DSM_41795|WP_142230408.1;Streptomyces_ACT158protein|1883.4770.peg.65
cluster58 3 P31135 GO:0055085; P:transmembrane transport; IEA:InterPro S._cavourensis_JCM_4298|WP_018488749.1;S._cavourensis_DSM_41795|WP_018488749.1;Streptomyces_ACT158protein|1883.4770.peg.80
cluster59 3 Q97L63 GO:0030435; P:sporulation resulting in formation of a cellular spore; IEA:UniProtKB-KW S._cavourensis_JCM_4298|WP_114931842.1;S._cavourensis_DSM_41795|WP_114931842.1;Streptomyces_ACT158protein|1883.4770.peg.6505
cluster60 3 N/A N/A S._cavourensis_JCM_4298|WP_114929907.1;S._cavourensis_DSM_41795|WP_114929907.1;Streptomyces_ACT158protein|1883.4770.peg.382
cluster61 3 N/A N/A S._cavourensis_JCM_4298|WP_229865779.1;S._cavourensis_DSM_41795|WP_229865779.1;Streptomyces_ACT158protein|1883.4770.peg.4768
cluster62 3 P64185 GO:0006072; P:glycerol-3-phosphate metabolic process; IEA:InterPro S._cavourensis_JCM_4298|WP_114932476.1;S._cavourensis_DSM_41795|WP_114932476.1;Streptomyces_ACT158protein|1883.4770.peg.5355
cluster63 3 N/A N/A S._cavourensis_JCM_4298|WP_019762540.1;S._cavourensis_DSM_41795|WP_019762540.1;Streptomyces_ACT158protein|1883.4770.peg.2949
cluster64 3 N/A N/A S._cavourensis_JCM_4298|WP_229865956.1;S._cavourensis_DSM_41795|WP_260617776.1;Streptomyces_ACT158protein|1883.4770.peg.3871
cluster65 3 Q9XA14 GO:0008233; F:peptidase activity; IEA:UniProtKB-KW S._cavourensis_JCM_4298|WP_114931952.1;S._cavourensis_DSM_41795|WP_114931952.1;Streptomyces_ACT158protein|1883.4770.peg.5974
cluster66 3 L0TCG5 GO:0006352; P:DNA-templated transcription, initiation; IEA:InterPro S._cavourensis_JCM_4298|WP_114932035.1;S._cavourensis_DSM_41795|WP_114932035.1;Streptomyces_ACT158protein|1883.4770.peg.5122
cluster67 3 N/A N/A S._cavourensis_JCM_4298|WP_019765975.1;S._cavourensis_DSM_41795|WP_019765975.1;Streptomyces_ACT158protein|1883.4770.peg.14
cluster68 3 P24222 N/A S._cavourensis_JCM_4298|WP_142229761.1;S._cavourensis_DSM_41795|WP_142229761.1;Streptomyces_ACT158protein|1883.4770.peg.1061
cluster69 3 Q52995 GO:0006631; P:fatty acid metabolic process; IEA:UniProtKB-KW S._cavourensis_JCM_4298|WP_142228381.1;S._cavourensis_DSM_41795|WP_142228381.1;Streptomyces_ACT158protein|1883.4770.peg.1666
cluster70 3 N/A N/A S._cavourensis_JCM_4298|WP_019764060.1;S._cavourensis_DSM_41795|WP_019764060.1;Streptomyces_ACT158protein|1883.4770.peg.4513
cluster71 3 N/A N/A S._cavourensis_JCM_4298|WP_119823654.1;S._cavourensis_DSM_41795|WP_119823654.1;Streptomyces_ACT158protein|1883.4770.peg.5901
cluster72 3 N/A N/A S._cavourensis_JCM_4298|WP_018490535.1;S._cavourensis_DSM_41795|WP_018490535.1;Streptomyces_ACT158protein|1883.4770.peg.5741
cluster73 3 N/A N/A S._cavourensis_JCM_4298|WP_114929658.1;S._cavourensis_DSM_41795|WP_114929658.1;Streptomyces_ACT158protein|1883.4770.peg.2789
cluster74 3 O32188 GO:0055072; P:iron ion homeostasis; IEA:UniProtKB-KW S._cavourensis_JCM_4298|WP_142229617.1;S._cavourensis_DSM_41795|WP_142229617.1;Streptomyces_ACT158protein|1883.4770.peg.5028
cluster75 3 Q03424 GO:0004252; F:serine-type endopeptidase activity; IEA:InterPro S._cavourensis_JCM_4298|WP_114932937.1;S._cavourensis_DSM_41795|WP_114932937.1;Streptomyces_ACT158protein|1883.4770.peg.4036
cluster76 3 O58968 GO:0055085; P:transmembrane transport; IEA:InterPro S._cavourensis_JCM_4298|WP_029395342.1;S._cavourensis_DSM_41795|WP_029395342.1;Streptomyces_ACT158protein|1883.4770.peg.148
cluster77 3 N/A N/A S._cavourensis_JCM_4298|WP_114932557.1;S._cavourensis_DSM_41795|WP_114932557.1;Streptomyces_ACT158protein|1883.4770.peg.5642
cluster78 3 Q9RKN3 GO:0008270; F:zinc ion binding; IEA:UniProtKB-UniRule S._cavourensis_JCM_4298|WP_142229668.1;S._cavourensis_DSM_41795|WP_142229668.1;Streptomyces_ACT158protein|1883.4770.peg.4586
cluster79 3 Q9AK82 GO:0006261; P:DNA-dependent DNA replication; IEA:UniProtKB-UniRule S._cavourensis_JCM_4298|WP_114929628.1;S._cavourensis_DSM_41795|WP_114929628.1;Streptomyces_ACT158protein|1883.4770.peg.651
cluster80 3 N/A N/A S._cavourensis_JCM_4298|WP_019761480.1;S._cavourensis_DSM_41795|WP_019761480.1;Streptomyces_ACT158protein|1883.4770.peg.4199
cluster81 3 N/A N/A S._cavourensis_JCM_4298|WP_119826894.1;S._cavourensis_DSM_41795|WP_119826894.1;Streptomyces_ACT158protein|1883.4770.peg.3020
cluster82 3 N/A N/A S._cavourensis_JCM_4298|WP_114932390.1;S._cavourensis_DSM_41795|WP_114932390.1;Streptomyces_ACT158protein|1883.4770.peg.2369
cluster83 3 N/A N/A S._cavourensis_JCM_4298|WP_142230276.1;S._cavourensis_DSM_41795|WP_142230276.1;Streptomyces_ACT158protein|1883.4770.peg.4727
cluster84 3 Q04943 GO:0000155; F:phosphorelay sensor kinase activity; IBA:GO_Central S._cavourensis_JCM_4298|WP_114932540.1;S._cavourensis_DSM_41795|WP_114932540.1;Streptomyces_ACT158protein|1883.4770.peg.5944
cluster85 3 N/A N/A S._cavourensis_JCM_4298|WP_185900641.1;S._cavourensis_DSM_41795|WP_185900641.1;Streptomyces_ACT158protein|1883.4770.peg.5829
cluster86 3 Q1RIN4 GO:0046872; F:metal ion binding; IEA:UniProtKB-KW S._cavourensis_JCM_4298|WP_114931999.1;S._cavourensis_DSM_41795|WP_114931999.1;Streptomyces_ACT158protein|1883.4770.peg.2346
cluster87 3 Q2UPB5 GO:0016491; F:oxidoreductase activity; IEA:UniProtKB-KW S._cavourensis_JCM_4298|WP_142229964.1;S._cavourensis_DSM_41795|WP_142229964.1;Streptomyces_ACT158protein|1883.4770.peg.2989
cluster88 3 N/A N/A S._cavourensis_JCM_4298|WP_142228380.1;S._cavourensis_DSM_41795|WP_142228380.1;Streptomyces_ACT158protein|1883.4770.peg.1667
cluster89 3 N/A N/A S._cavourensis_JCM_4298|WP_142228949.1;S._cavourensis_DSM_41795|WP_142228949.1;Streptomyces_ACT158protein|1883.4770.peg.1346
cluster90 3 P0ACN2 GO:0003677; F:DNA binding; IEA:UniProtKB-KW S._cavourensis_JCM_4298|WP_053559209.1;S._cavourensis_DSM_41795|WP_053559209.1;Streptomyces_ACT158protein|1883.4770.peg.965
cluster91 3 N/A N/A S._cavourensis_JCM_4298|WP_229866207.1;S._cavourensis_DSM_41795|WP_229866207.1;Streptomyces_ACT158protein|1883.4770.peg.6260
cluster92 3 P71059 GO:0000271; P:polysaccharide biosynthetic process; IEA:UniProtKB-KW S._cavourensis_JCM_4298|WP_114934220.1;S._cavourensis_DSM_41795|WP_114934220.1;Streptomyces_ACT158protein|1883.4770.peg.2150
cluster93 3 N/A N/A S._cavourensis_JCM_4298|WP_053558736.1;S._cavourensis_DSM_41795|WP_053558736.1;Streptomyces_ACT158protein|1883.4770.peg.2825
cluster94 3 Q02481 N/A S._cavourensis_JCM_4298|WP_070204636.1;S._cavourensis_DSM_41795|WP_070204636.1;Streptomyces_ACT158protein|1883.4770.peg.6637
cluster95 3 N/A N/A S._cavourensis_JCM_4298|WP_229866170.1;S._cavourensis_DSM_41795|WP_229866170.1;Streptomyces_ACT158protein|1883.4770.peg.2713
cluster96 3 N/A N/A S._cavourensis_JCM_4298|WP_114933152.1;S._cavourensis_DSM_41795|WP_114933152.1;Streptomyces_ACT158protein|1883.4770.peg.3292
cluster97 3 N/A N/A S._cavourensis_JCM_4298|WP_053562423.1;S._cavourensis_DSM_41795|WP_053562423.1;Streptomyces_ACT158protein|1883.4770.peg.4540
cluster98 3 N/A N/A S._cavourensis_JCM_4298|WP_229866171.1;S._cavourensis_DSM_41795|WP_229866171.1;Streptomyces_ACT158protein|1883.4770.peg.1459
cluster99 3 Q51517 GO:0002047; P:phenazine biosynthetic process; IEA:UniProtKB-UniPathway S._cavourensis_JCM_4298|WP_114930656.1;S._cavourensis_DSM_41795|WP_114930656.1;Streptomyces_ACT158protein|1883.4770.peg.4611
cluster100 3 Q6Z965 GO:0048443; P:stamen development; IEA:EnsemblPlants S._cavourensis_JCM_4298|WP_142229539.1;S._cavourensis_DSM_41795|WP_142229539.1;Streptomyces_ACT158protein|1883.4770.peg.6086
cluster101 3 N/A N/A S._cavourensis_JCM_4298|WP_373303806.1;S._cavourensis_DSM_41795|WP_373303806.1;Streptomyces_ACT158protein|1883.4770.peg.6554
cluster102 3 P0A194 GO:0006865; P:amino acid transport; IEA:UniProtKB-KW S._cavourensis_JCM_4298|WP_109916331.1;S._cavourensis_DSM_41795|WP_109916331.1;Streptomyces_ACT158protein|1883.4770.peg.2690
cluster103 3 Q8NS49 GO:0015293; F:symporter activity; IEA:UniProtKB-KW S._cavourensis_JCM_4298|WP_019766564.1;S._cavourensis_DSM_41795|WP_019766564.1;Streptomyces_ACT158protein|1883.4770.peg.1452
cluster104 3 B1W404 GO:0006412; P:translation; IEA:UniProtKB-UniRule S._cavourensis_JCM_4298|WP_003966957.1;S._cavourensis_DSM_41795|WP_003966957.1;Streptomyces_ACT158protein|1883.4770.peg.257
cluster105 3 P13800 GO:0006355; P:regulation of transcription, DNA-templated; IEA:InterPro S._cavourensis_JCM_4298|WP_003948568.1;S._cavourensis_DSM_41795|WP_003948568.1;Streptomyces_ACT158protein|1883.4770.peg.4225
cluster106 3 Q93ZN2 GO:0046686; P:response to cadmium ion; IEP:TAIR S._cavourensis_JCM_4298|WP_114931787.1;S._cavourensis_DSM_41795|WP_114931787.1;Streptomyces_ACT158protein|1883.4770.peg.5554
cluster107 3 P49695 GO:0004674; F:protein serine/threonine kinase activity; IEA:UniProtKB-KW S._cavourensis_JCM_4298|WP_114929784.1;S._cavourensis_DSM_41795|WP_114929784.1;Streptomyces_ACT158protein|1883.4770.peg.4765
cluster108 3 A9FK50 GO:0008726; F:alkanesulfonate monooxygenase activity; IEA:UniProtKB-UniRule S._cavourensis_JCM_4298|WP_142228750.1;S._cavourensis_DSM_41795|WP_142228750.1;Streptomyces_ACT158protein|1883.4770.peg.6377
cluster109 3 P52662 GO:0003700; F:DNA-binding transcription factor activity; IEA:InterPro S._cavourensis_JCM_4298|WP_053558498.1;S._cavourensis_DSM_41795|WP_053558498.1;Streptomyces_ACT158protein|1883.4770.peg.1683
cluster110 3 O34805 GO:0005886; C:plasma membrane; IEA:UniProtKB-SubCell S._cavourensis_JCM_4298|WP_142228870.1;S._cavourensis_DSM_41795|WP_142228870.1;Streptomyces_ACT158protein|1883.4770.peg.2836
cluster111 3 A0QUX7 GO:0009099; P:valine biosynthetic process; IEA:UniProtKB-UniPathway S._cavourensis_JCM_4298|WP_018492340.1;S._cavourensis_DSM_41795|WP_018492340.1;Streptomyces_ACT158protein|1883.4770.peg.3702
cluster112 3 P0AEN0 GO:0006865; P:amino acid transport; IEA:UniProtKB-KW S._cavourensis_JCM_4298|WP_114930001.1;S._cavourensis_DSM_41795|WP_114930001.1;Streptomyces_ACT158protein|1883.4770.peg.3467
cluster113 3 N/A N/A S._cavourensis_JCM_4298|WP_114932505.1;S._cavourensis_DSM_41795|WP_114932505.1;Streptomyces_ACT158protein|1883.4770.peg.1973
cluster114 3 N/A N/A S._cavourensis_JCM_4298|WP_114933890.1;S._cavourensis_DSM_41795|WP_114933890.1;Streptomyces_ACT158protein|1883.4770.peg.1130
cluster115 3 N/A N/A S._cavourensis_JCM_4298|WP_114929762.1;S._cavourensis_DSM_41795|WP_114929762.1;Streptomyces_ACT158protein|1883.4770.peg.1381
cluster116 3 O30795 GO:0008270; F:zinc ion binding; IEA:UniProtKB-UniRule S._cavourensis_JCM_4298|WP_053561300.1;S._cavourensis_DSM_41795|WP_053561300.1;Streptomyces_ACT158protein|1883.4770.peg.4337
cluster117 3 Q9RLB8 GO:0045493; P:xylan catabolic process; IEA:UniProtKB-UniPathway S._cavourensis_JCM_4298|WP_142230470.1;S._cavourensis_DSM_41795|WP_142230470.1;Streptomyces_ACT158protein|1883.4770.peg.2249
cluster118 3 N/A N/A S._cavourensis_JCM_4298|WP_028416297.1;S._cavourensis_DSM_41795|WP_028416297.1;Streptomyces_ACT158protein|1883.4770.peg.1396
cluster119 3 P25941 GO:0006355; P:regulation of transcription, DNA-templated; IEA:InterPro S._cavourensis_JCM_4298|WP_260617819.1;S._cavourensis_DSM_41795|WP_260617819.1;Streptomyces_ACT158protein|1883.4770.peg.3227
cluster120 3 N/A N/A S._cavourensis_JCM_4298|WP_114931810.1;S._cavourensis_DSM_41795|WP_114931810.1;Streptomyces_ACT158protein|1883.4770.peg.2625
cluster121 3 Q57725 GO:0009099; P:valine biosynthetic process; IEA:UniProtKB-UniPathway S._cavourensis_JCM_4298|WP_142229030.1;S._cavourensis_DSM_41795|WP_142229030.1;Streptomyces_ACT158protein|1883.4770.peg.1699
cluster122 3 N/A N/A S._cavourensis_JCM_4298|WP_142228858.1;S._cavourensis_DSM_41795|WP_142228858.1;Streptomyces_ACT158protein|1883.4770.peg.3789
cluster123 3 Q2J752 N/A S._cavourensis_JCM_4298|WP_053559124.1;S._cavourensis_DSM_41795|WP_053559124.1;Streptomyces_ACT158protein|1883.4770.peg.5172
cluster124 3 N/A N/A S._cavourensis_JCM_4298|WP_119824989.1;S._cavourensis_DSM_41795|WP_119824989.1;Streptomyces_ACT158protein|1883.4770.peg.4581
cluster125 3 P9WL78 GO:0046872; F:metal ion binding; IEA:UniProtKB-KW S._cavourensis_JCM_4298|WP_142230235.1;S._cavourensis_DSM_41795|WP_142230235.1;Streptomyces_ACT158protein|1883.4770.peg.5436
cluster126 3 P0A0J8 GO:0055085; P:transmembrane transport; IEA:InterPro S._cavourensis_JCM_4298|WP_119826881.1;S._cavourensis_DSM_41795|WP_119826881.1;Streptomyces_ACT158protein|1883.4770.peg.2444
cluster127 3 Q9PGE6 GO:0016705; F:oxidoreductase activity, acting on paired donors, with incorporation or reduction of molecular oxygen; IEA:InterPro S._cavourensis_JCM_4298|WP_142230268.1;S._cavourensis_DSM_41795|WP_142230268.1;Streptomyces_ACT158protein|1883.4770.peg.6811
cluster128 3 P0A5D0 N/A S._cavourensis_JCM_4298|WP_003948845.1;S._cavourensis_DSM_41795|WP_003948845.1;Streptomyces_ACT158protein|1883.4770.peg.4910
cluster129 3 O05494 GO:0043565; F:sequence-specific DNA binding; IEA:InterPro S._cavourensis_JCM_4298|WP_142229341.1;S._cavourensis_DSM_41795|WP_142229341.1;Streptomyces_ACT158protein|1883.4770.peg.5393
cluster130 3 O32197 GO:0006355; P:regulation of transcription, DNA-templated; IEA:InterPro S._cavourensis_JCM_4298|WP_221891815.1;S._cavourensis_DSM_41795|WP_221891815.1;Streptomyces_ACT158protein|1883.4770.peg.5300
cluster131 3 N/A N/A S._cavourensis_JCM_4298|WP_114931121.1;S._cavourensis_DSM_41795|WP_114931121.1;Streptomyces_ACT158protein|1883.4770.peg.3707
cluster132 3 N/A N/A S._cavourensis_JCM_4298|WP_142229473.1;S._cavourensis_DSM_41795|WP_142229473.1;Streptomyces_ACT158protein|1883.4770.peg.6515
cluster133 3 N/A N/A S._cavourensis_JCM_4298|WP_114931571.1;S._cavourensis_DSM_41795|WP_114931571.1;Streptomyces_ACT158protein|1883.4770.peg.5537
cluster134 3 N/A N/A S._cavourensis_JCM_4298|WP_114931256.1;S._cavourensis_DSM_41795|WP_114931256.1;Streptomyces_ACT158protein|1883.4770.peg.1211
cluster135 3 N/A N/A S._cavourensis_JCM_4298|WP_175535193.1;S._cavourensis_DSM_41795|WP_175535193.1;Streptomyces_ACT158protein|1883.4770.peg.3729
cluster136 3 P46374 GO:0055114; P:oxidation-reduction process; IEA:UniProtKB-KW S._cavourensis_JCM_4298|WP_114934312.1;S._cavourensis_DSM_41795|WP_114934312.1;Streptomyces_ACT158protein|1883.4770.peg.5615
cluster137 3 A3Q5L9 GO:0006355; P:regulation of transcription, DNA-templated; IEA:InterPro S._cavourensis_JCM_4298|WP_018490339.1;S._cavourensis_DSM_41795|WP_018490339.1;Streptomyces_ACT158protein|1883.4770.peg.5195
cluster138 3 N/A N/A S._cavourensis_JCM_4298|WP_142229703.1;S._cavourensis_DSM_41795|WP_142229703.1;Streptomyces_ACT158protein|1883.4770.peg.4564
cluster139 3 P27111 GO:0003700; F:DNA-binding transcription factor activity; IEA:InterPro S._cavourensis_JCM_4298|WP_142229717.1;S._cavourensis_DSM_41795|WP_142229717.1;Streptomyces_ACT158protein|1883.4770.peg.6031
cluster140 3 N/A N/A S._cavourensis_JCM_4298|WP_142230024.1;S._cavourensis_DSM_41795|WP_142230024.1;Streptomyces_ACT158protein|1883.4770.peg.5206
cluster141 3 P94939 GO:0004743; F:pyruvate kinase activity; IEA:UniProtKB-EC S._cavourensis_JCM_4298|WP_053561658.1;S._cavourensis_DSM_41795|WP_053561658.1;Streptomyces_ACT158protein|1883.4770.peg.2686
cluster142 3 Q05065 GO:0004494; F:methylmalonyl-CoA mutase activity; IEA:UniProtKB-EC S._cavourensis_JCM_4298|WP_114928713.1;S._cavourensis_DSM_41795|WP_114928713.1;Streptomyces_ACT158protein|1883.4770.peg.2158
cluster143 3 Q53238 GO:0005992; P:trehalose biosynthetic process; IEA:UniProtKB-UniPathway S._cavourensis_JCM_4298|WP_142230763.1;S._cavourensis_DSM_41795|WP_142230763.1;Streptomyces_ACT158protein|1883.4770.peg.5008
cluster144 3 N/A N/A S._cavourensis_JCM_4298|WP_142228703.1;S._cavourensis_DSM_41795|WP_142228703.1;Streptomyces_ACT158protein|1883.4770.peg.858
cluster145 3 Q58549 GO:0046872; F:metal ion binding; IEA:UniProtKB-KW S._cavourensis_JCM_4298|WP_142228706.1;S._cavourensis_DSM_41795|WP_142228706.1;Streptomyces_ACT158protein|1883.4770.peg.845
cluster146 3 N/A N/A S._cavourensis_JCM_4298|WP_142230197.1;S._cavourensis_DSM_41795|WP_142230197.1;Streptomyces_ACT158protein|1883.4770.peg.6325
cluster147 3 N/A N/A S._cavourensis_JCM_4298|WP_119823695.1;S._cavourensis_DSM_41795|WP_119823695.1;Streptomyces_ACT158protein|1883.4770.peg.2383
cluster148 3 P96855 GO:0009405; P:pathogenesis; IEA:UniProtKB-KW S._cavourensis_JCM_4298|WP_114930639.1;S._cavourensis_DSM_41795|WP_114930639.1;Streptomyces_ACT158protein|1883.4770.peg.5585
cluster149 3 P54742 GO:0004674; F:protein serine/threonine kinase activity; IEA:UniProtKB-KW S._cavourensis_JCM_4298|WP_114932373.1;S._cavourensis_DSM_41795|WP_114932373.1;Streptomyces_ACT158protein|1883.4770.peg.6250
cluster150 3 N/A N/A S._cavourensis_JCM_4298|WP_260617798.1;S._cavourensis_DSM_41795|WP_260617798.1;Streptomyces_ACT158protein|1883.4770.peg.2668
cluster151 3 N/A N/A S._cavourensis_JCM_4298|WP_142229851.1;S._cavourensis_DSM_41795|WP_142229851.1;Streptomyces_ACT158protein|1883.4770.peg.405
cluster152 3 N/A N/A S._cavourensis_JCM_4298|WP_114933694.1;S._cavourensis_DSM_41795|WP_114933694.1;Streptomyces_ACT158protein|1883.4770.peg.1247
cluster153 3 Q2JKD9 GO:0007623; P:circadian rhythm; IEA:UniProtKB-UniRule S._cavourensis_JCM_4298|WP_103418359.1;S._cavourensis_DSM_41795|WP_103418359.1;Streptomyces_ACT158protein|1883.4770.peg.2328
cluster154 3 Q53955 GO:0043952; P:protein transport by the Sec complex; IEA:UniProtKB-UniRule S._cavourensis_JCM_4298|WP_114929753.1;S._cavourensis_DSM_41795|WP_114929753.1;Streptomyces_ACT158protein|1883.4770.peg.3999
cluster155 3 Q2YMX6 GO:0004252; F:serine-type endopeptidase activity; ISS:UniProtKB S._cavourensis_JCM_4298|WP_142229827.1;S._cavourensis_DSM_41795|WP_142229827.1;Streptomyces_ACT158protein|1883.4770.peg.2574
cluster156 3 N/A N/A S._cavourensis_JCM_4298|WP_114930252.1;S._cavourensis_DSM_41795|WP_114930252.1;Streptomyces_ACT158protein|1883.4770.peg.1733
cluster157 3 N/A N/A S._cavourensis_JCM_4298|WP_026237535.1;S._cavourensis_DSM_41795|WP_026237535.1;Streptomyces_ACT158protein|1883.4770.peg.1729
cluster158 3 N/A N/A S._cavourensis_JCM_4298|WP_142229000.1;S._cavourensis_DSM_41795|WP_142229000.1;Streptomyces_ACT158protein|1883.4770.peg.5479
cluster159 3 P9WJA2 GO:0046872; F:metal ion binding; IEA:UniProtKB-KW S._cavourensis_JCM_4298|WP_070203308.1;S._cavourensis_DSM_41795|WP_070203308.1;Streptomyces_ACT158protein|1883.4770.peg.3003
cluster160 3 N/A N/A S._cavourensis_JCM_4298|WP_229865934.1;S._cavourensis_DSM_41795|WP_229865934.1;Streptomyces_ACT158protein|1883.4770.peg.394
cluster161 3 P0A641 GO:0000453; P:enzyme-directed rRNA 2'-O-methylation; IEA:UniProtKB-UniRule S._cavourensis_JCM_4298|WP_221891813.1;S._cavourensis_DSM_41795|WP_221891813.1;Streptomyces_ACT158protein|1883.4770.peg.3078
cluster162 3 Q42868 GO:0016024; P:CDP-diacylglycerol biosynthetic process; IEA:UniProtKB-UniPathway S._cavourensis_JCM_4298|WP_028420049.1;S._cavourensis_DSM_41795|WP_028420049.1;Streptomyces_ACT158protein|1883.4770.peg.2496
cluster163 3 P9WPL7 GO:0006707; P:cholesterol catabolic process; IBA:GO_Central S._cavourensis_JCM_4298|WP_119825463.1;S._cavourensis_DSM_41795|WP_119825463.1;Streptomyces_ACT158protein|1883.4770.peg.1282
cluster164 3 N/A N/A S._cavourensis_JCM_4298|WP_114931501.1;S._cavourensis_DSM_41795|WP_114931501.1;Streptomyces_ACT158protein|1883.4770.peg.6425
cluster165 3 N/A N/A S._cavourensis_JCM_4298|WP_114933576.1;S._cavourensis_DSM_41795|WP_114933576.1;Streptomyces_ACT158protein|1883.4770.peg.997
cluster166 3 P80866 GO:0016887; F:ATPase activity; IEA:InterPro S._cavourensis_JCM_4298|WP_019762839.1;S._cavourensis_DSM_41795|WP_019762839.1;Streptomyces_ACT158protein|1883.4770.peg.115
cluster167 3 N/A N/A S._cavourensis_JCM_4298|WP_114928864.1;S._cavourensis_DSM_41795|WP_114928864.1;Streptomyces_ACT158protein|1883.4770.peg.473
cluster168 3 N/A N/A S._cavourensis_JCM_4298|WP_093755622.1;S._cavourensis_DSM_41795|WP_093755622.1;Streptomyces_ACT158protein|1883.4770.peg.5222
cluster169 3 N/A N/A S._cavourensis_JCM_4298|WP_070203530.1;S._cavourensis_DSM_41795|WP_070203530.1;Streptomyces_ACT158protein|1883.4770.peg.2533
cluster170 3 N/A N/A S._cavourensis_JCM_4298|WP_142230291.1;S._cavourensis_DSM_41795|WP_142230291.1;Streptomyces_ACT158protein|1883.4770.peg.1312
cluster171 3 P9WPD4 GO:0006099; P:tricarboxylic acid cycle; IEA:UniProtKB-UniPathway S._cavourensis_JCM_4298|WP_018488933.1;S._cavourensis_DSM_41795|WP_018488933.1;Streptomyces_ACT158protein|1883.4770.peg.4005
cluster172 3 Q54410 GO:0006508; P:proteolysis; IDA:UniProtKB S._cavourensis_JCM_4298|WP_114929475.1;S._cavourensis_DSM_41795|WP_114929475.1;Streptomyces_ACT158protein|1883.4770.peg.6317
cluster173 3 N/A N/A S._cavourensis_JCM_4298|WP_142229015.1;S._cavourensis_DSM_41795|WP_142229015.1;Streptomyces_ACT158protein|1883.4770.peg.5877
cluster174 3 N/A N/A S._cavourensis_JCM_4298|WP_114930217.1;S._cavourensis_DSM_41795|WP_114930217.1;Streptomyces_ACT158protein|1883.4770.peg.2421
cluster175 3 N/A N/A S._cavourensis_JCM_4298|WP_114930840.1;S._cavourensis_DSM_41795|WP_114930840.1;Streptomyces_ACT158protein|1883.4770.peg.798
cluster176 3 P46375 GO:0003824; F:catalytic activity; IEA:InterPro S._cavourensis_JCM_4298|WP_142230309.1;S._cavourensis_DSM_41795|WP_142230309.1;Streptomyces_ACT158protein|1883.4770.peg.5616
cluster177 3 P49695 GO:0004674; F:protein serine/threonine kinase activity; IEA:UniProtKB-KW S._cavourensis_JCM_4298|WP_142230140.1;S._cavourensis_DSM_41795|WP_142230140.1;Streptomyces_ACT158protein|1883.4770.peg.6531
cluster178 3 N/A N/A S._cavourensis_JCM_4298|WP_019763426.1;S._cavourensis_DSM_41795|WP_019763426.1;Streptomyces_ACT158protein|1883.4770.peg.673
cluster179 3 N/A N/A S._cavourensis_JCM_4298|WP_142228534.1;S._cavourensis_DSM_41795|WP_142228534.1;Streptomyces_ACT158protein|1883.4770.peg.1809
cluster180 3 B1W3W2 GO:0006633; P:fatty acid biosynthetic process; IEA:UniProtKB-UniRule S._cavourensis_JCM_4298|WP_018490844.1;S._cavourensis_DSM_41795|WP_018490844.1;Streptomyces_ACT158protein|1883.4770.peg.4922
cluster181 3 P9WQJ4 GO:0015833; P:peptide transport; IEA:InterPro S._cavourensis_JCM_4298|WP_142229998.1;S._cavourensis_DSM_41795|WP_142229998.1;Streptomyces_ACT158protein|1883.4770.peg.1987
cluster182 3 Q6IND4 GO:0006281; P:DNA repair; IEA:InterPro S._cavourensis_JCM_4298|WP_373303830.1;S._cavourensis_DSM_41795|WP_373303830.1;Streptomyces_ACT158protein|1883.4770.peg.3608
cluster183 3 P9WKM0 N/A S._cavourensis_JCM_4298|WP_114931346.1;S._cavourensis_DSM_41795|WP_114931346.1;Streptomyces_ACT158protein|1883.4770.peg.2878
cluster184 3 P9WJW2 GO:0006284; P:base-excision repair; IEA:InterPro S._cavourensis_JCM_4298|WP_131545915.1;S._cavourensis_DSM_41795|WP_131545915.1;Streptomyces_ACT158protein|1883.4770.peg.5951
cluster185 3 P54582 GO:0071705; P:nitrogen compound transport; IEA:InterPro S._cavourensis_JCM_4298|WP_114933546.1;S._cavourensis_DSM_41795|WP_114933546.1;Streptomyces_ACT158protein|1883.4770.peg.1311
cluster186 3 P69166 GO:0008207; P:C21-steroid hormone metabolic process; IEA:UniProtKB-UniPathway S._cavourensis_JCM_4298|WP_114931601.1;S._cavourensis_DSM_41795|WP_114931601.1;Streptomyces_ACT158protein|1883.4770.peg.2532
cluster187 3 P94248 GO:0030245; P:cellulose catabolic process; IEA:UniProtKB-KW S._cavourensis_JCM_4298|WP_142229602.1;S._cavourensis_DSM_41795|WP_142229602.1;Streptomyces_ACT158protein|1883.4770.peg.6618
cluster188 3 O32188 GO:0055072; P:iron ion homeostasis; IEA:UniProtKB-KW S._cavourensis_JCM_4298|WP_053562748.1;S._cavourensis_DSM_41795|WP_053562748.1;Streptomyces_ACT158protein|1883.4770.peg.3983
cluster189 3 N/A N/A S._cavourensis_JCM_4298|WP_142230357.1;S._cavourensis_DSM_41795|WP_142230357.1;Streptomyces_ACT158protein|1883.4770.peg.3966
cluster190 3 Q4J6D9 GO:0006541; P:glutamine metabolic process; IEA:UniProtKB-KW S._cavourensis_JCM_4298|WP_142230507.1;S._cavourensis_DSM_41795|WP_142230507.1;Streptomyces_ACT158protein|1883.4770.peg.5639
cluster191 3 N/A N/A S._cavourensis_JCM_4298|WP_142228938.1;S._cavourensis_DSM_41795|WP_142228938.1;Streptomyces_ACT158protein|1883.4770.peg.3312
cluster192 3 N/A N/A S._cavourensis_JCM_4298|WP_114932483.1;S._cavourensis_DSM_41795|WP_114932483.1;Streptomyces_ACT158protein|1883.4770.peg.5468
cluster193 3 P94421 GO:0006826; P:iron ion transport; IEA:InterPro S._cavourensis_JCM_4298|WP_119826990.1;S._cavourensis_DSM_41795|WP_119826990.1;Streptomyces_ACT158protein|1883.4770.peg.3982
cluster194 3 P45798 GO:0005975; P:carbohydrate metabolic process; IEA:InterPro S._cavourensis_JCM_4298|WP_053562231.1;S._cavourensis_DSM_41795|WP_053562231.1;Streptomyces_ACT158protein|1883.4770.peg.2979
cluster195 3 A4FND4 GO:0019518; P:L-threonine catabolic process to glycine; IEA:UniProtKB-UniPathway S._cavourensis_JCM_4298|WP_114928798.1;S._cavourensis_DSM_41795|WP_114928798.1;Streptomyces_ACT158protein|1883.4770.peg.2308
cluster196 3 N/A N/A S._cavourensis_JCM_4298|WP_217690559.1;S._cavourensis_DSM_41795|WP_217690559.1;Streptomyces_ACT158protein|1883.4770.peg.909
cluster197 3 P96855 GO:0009405; P:pathogenesis; IEA:UniProtKB-KW S._cavourensis_JCM_4298|WP_053558057.1;S._cavourensis_DSM_41795|WP_053558057.1;Streptomyces_ACT158protein|1883.4770.peg.6801
cluster198 3 Q04310 GO:0003677; F:DNA binding; IEA:UniProtKB-KW S._cavourensis_JCM_4298|WP_142229052.1;S._cavourensis_DSM_41795|WP_142229052.1;Streptomyces_ACT158protein|1883.4770.peg.1270
cluster199 3 N/A N/A S._cavourensis_JCM_4298|WP_229865983.1;S._cavourensis_DSM_41795|WP_229865983.1;Streptomyces_ACT158protein|1883.4770.peg.2370
cluster200 3 P64704 GO:0008360; P:regulation of cell shape; IEA:UniProtKB-KW S._cavourensis_JCM_4298|WP_142229923.1;S._cavourensis_DSM_41795|WP_142229923.1;Streptomyces_ACT158protein|1883.4770.peg.5361
cluster201 3 P0AF30 GO:0006355; P:regulation of transcription, DNA-templated; IEA:InterPro S._cavourensis_JCM_4298|WP_028416635.1;S._cavourensis_DSM_41795|WP_028416635.1;Streptomyces_ACT158protein|1883.4770.peg.5713
cluster202 3 P52321 GO:0004252; F:serine-type endopeptidase activity; IEA:InterPro S._cavourensis_JCM_4298|WP_229865932.1;S._cavourensis_DSM_41795|WP_229865932.1;Streptomyces_ACT158protein|1883.4770.peg.2550
cluster203 3 Q1LKJ2 GO:0009877; P:nodulation; IEA:UniProtKB-KW S._cavourensis_JCM_4298|WP_217691106.1;S._cavourensis_DSM_41795|WP_217691106.1;Streptomyces_ACT158protein|1883.4770.peg.6371
cluster204 3 Q9FCD7 GO:0006508; P:proteolysis; ISS:UniProtKB S._cavourensis_JCM_4298|WP_142229840.1;S._cavourensis_DSM_41795|WP_142229840.1;Streptomyces_ACT158protein|1883.4770.peg.3698
cluster205 3 F4HYF3 GO:0046686; P:response to cadmium ion; IEP:TAIR S._cavourensis_JCM_4298|WP_142229856.1;S._cavourensis_DSM_41795|WP_142229856.1;Streptomyces_ACT158protein|1883.4770.peg.1715
cluster206 3 O34870 GO:0009245; P:lipid A biosynthetic process; IBA:GO_Central S._cavourensis_JCM_4298|WP_114931758.1;S._cavourensis_DSM_41795|WP_114931758.1;Streptomyces_ACT158protein|1883.4770.peg.6443
cluster207 3 Q9ZIJ1 GO:0035429; P:gluconate transmembrane transport; IBA:GO_Central S._cavourensis_JCM_4298|WP_142228678.1;S._cavourensis_DSM_41795|WP_142228678.1;Streptomyces_ACT158protein|1883.4770.peg.5037
cluster208 3 P42236 GO:0047533; F:2,5-dioxovalerate dehydrogenase (NADP+) activity; IEA:UniProtKB-EC S._cavourensis_JCM_4298|WP_114932543.1;S._cavourensis_DSM_41795|WP_114932543.1;Streptomyces_ACT158protein|1883.4770.peg.2452
cluster209 3 P17904 GO:0045892; P:negative regulation of transcription, DNA-templated; IEA:InterPro S._cavourensis_JCM_4298|WP_014048265.1;S._cavourensis_DSM_41795|WP_014048265.1;Streptomyces_ACT158protein|1883.4770.peg.1718
cluster210 3 N/A N/A S._cavourensis_JCM_4298|WP_053561233.1;S._cavourensis_DSM_41795|WP_053561233.1;Streptomyces_ACT158protein|1883.4770.peg.2007
cluster211 3 P9WGG4 GO:0006352; P:DNA-templated transcription, initiation; IEA:InterPro S._cavourensis_JCM_4298|WP_142229752.1;S._cavourensis_DSM_41795|WP_142229752.1;Streptomyces_ACT158protein|1883.4770.peg.2638
cluster212 3 N/A N/A S._cavourensis_JCM_4298|WP_019765544.1;S._cavourensis_DSM_41795|WP_019765544.1;Streptomyces_ACT158protein|1883.4770.peg.6165
cluster213 3 N/A N/A S._cavourensis_JCM_4298|WP_018492280.1;S._cavourensis_DSM_41795|WP_018492280.1;Streptomyces_ACT158protein|1883.4770.peg.3587
cluster214 3 N/A N/A S._cavourensis_JCM_4298|WP_053562551.1;S._cavourensis_DSM_41795|WP_053562551.1;Streptomyces_ACT158protein|1883.4770.peg.1127
cluster215 3 P18394 N/A S._cavourensis_JCM_4298|WP_093750710.1;S._cavourensis_DSM_41795|WP_093750710.1;Streptomyces_ACT158protein|1883.4770.peg.6289
cluster216 3 Q5LLW7 GO:0052890; F:oxidoreductase activity, acting on the CH-CH group of donors, with a flavin as acceptor; IDA:UniProtKB S._cavourensis_JCM_4298|WP_053560401.1;S._cavourensis_DSM_41795|WP_053560401.1;Streptomyces_ACT158protein|1883.4770.peg.50
cluster217 3 N/A N/A S._cavourensis_JCM_4298|WP_053561021.1;S._cavourensis_DSM_41795|WP_053561021.1;Streptomyces_ACT158protein|1883.4770.peg.5047
cluster218 3 P9WKH2 GO:0004497; F:monooxygenase activity; IEA:UniProtKB-KW S._cavourensis_JCM_4298|WP_019764252.1;S._cavourensis_DSM_41795|WP_019764252.1;Streptomyces_ACT158protein|1883.4770.peg.6784
cluster219 3 I6YCA3 GO:0009405; P:pathogenesis; IEA:UniProtKB-KW S._cavourensis_JCM_4298|WP_142229461.1;S._cavourensis_DSM_41795|WP_142229461.1;Streptomyces_ACT158protein|1883.4770.peg.6402
cluster220 3 P19471 GO:0030435; P:sporulation resulting in formation of a cellular spore; IEA:UniProtKB-KW S._cavourensis_JCM_4298|WP_308435376.1;S._cavourensis_DSM_41795|WP_308435376.1;Streptomyces_ACT158protein|1883.4770.peg.1272
cluster221 3 O07610 GO:0006635; P:fatty acid beta-oxidation; IEA:UniProtKB-UniPathway S._cavourensis_JCM_4298|WP_142230328.1;S._cavourensis_DSM_41795|WP_142230328.1;Streptomyces_ACT158protein|1883.4770.peg.3299
cluster222 3 P80094 GO:0008270; F:zinc ion binding; IEA:InterPro S._cavourensis_JCM_4298|WP_114929952.1;S._cavourensis_DSM_41795|WP_114929952.1;Streptomyces_ACT158protein|1883.4770.peg.2481
cluster223 3 P71318 GO:0003700; F:DNA-binding transcription factor activity; IEA:InterPro S._cavourensis_JCM_4298|WP_114933260.1;S._cavourensis_DSM_41795|WP_114933260.1;Streptomyces_ACT158protein|1883.4770.peg.5079
cluster224 3 N/A N/A S._cavourensis_JCM_4298|WP_142229705.1;S._cavourensis_DSM_41795|WP_142229705.1;Streptomyces_ACT158protein|1883.4770.peg.3367
cluster225 3 Q08082 GO:0006313; P:transposition, DNA-mediated; IEA:InterPro S._cavourensis_JCM_4298|WP_229866021.1;S._cavourensis_DSM_41795|WP_229866021.1;Streptomyces_ACT158protein|1883.4770.peg.6391
cluster226 3 P9WFP9 GO:0005618; C:cell wall; IDA:MTBBASE S._cavourensis_JCM_4298|WP_019766657.1;S._cavourensis_DSM_41795|WP_019766657.1;Streptomyces_ACT158protein|1883.4770.peg.1089
cluster227 3 Q58010 GO:0048037; F:cofactor binding; IEA:InterPro S._cavourensis_JCM_4298|WP_142229661.1;S._cavourensis_DSM_41795|WP_142229661.1;Streptomyces_ACT158protein|1883.4770.peg.3128
cluster228 3 N/A N/A S._cavourensis_JCM_4298|WP_114932492.1;S._cavourensis_DSM_41795|WP_114932492.1;Streptomyces_ACT158protein|1883.4770.peg.6527
cluster229 3 Q9HV71 GO:0046654; P:tetrahydrofolate biosynthetic process; IEA:UniProtKB-UniPathway S._cavourensis_JCM_4298|WP_114931697.1;S._cavourensis_DSM_41795|WP_114931697.1;Streptomyces_ACT158protein|1883.4770.peg.1965
cluster230 3 N/A N/A S._cavourensis_JCM_4298|WP_114932573.1;S._cavourensis_DSM_41795|WP_114932573.1;Streptomyces_ACT158protein|1883.4770.peg.810
cluster231 3 N/A N/A S._cavourensis_JCM_4298|WP_217688060.1;S._cavourensis_DSM_41795|WP_217688060.1;Streptomyces_ACT158protein|1883.4770.peg.4572
cluster232 3 N/A N/A S._cavourensis_JCM_4298|WP_142230519.1;S._cavourensis_DSM_41795|WP_142230519.1;Streptomyces_ACT158protein|1883.4770.peg.1583
cluster233 3 N/A N/A S._cavourensis_JCM_4298|WP_018491302.1;S._cavourensis_DSM_41795|WP_018491302.1;Streptomyces_ACT158protein|1883.4770.peg.462
cluster234 3 P13039 GO:0006826; P:iron ion transport; IEA:InterPro S._cavourensis_JCM_4298|WP_229866218.1;S._cavourensis_DSM_41795|WP_229866218.1;Streptomyces_ACT158protein|1883.4770.peg.2091
cluster235 3 Q9Z4W7 GO:0000162; P:tryptophan biosynthetic process; IEA:UniProtKB-UniPathway S._cavourensis_JCM_4298|WP_142228645.1;S._cavourensis_DSM_41795|WP_142228645.1;Streptomyces_ACT158protein|1883.4770.peg.2509
cluster236 3 P72392 GO:0006633; P:fatty acid biosynthetic process; IEA:UniProtKB-UniRule S._cavourensis_JCM_4298|WP_019763083.1;S._cavourensis_DSM_41795|WP_019763083.1;Streptomyces_ACT158protein|1883.4770.peg.3059
cluster237 3 N/A N/A S._cavourensis_JCM_4298|WP_142230544.1;S._cavourensis_DSM_41795|WP_142230544.1;Streptomyces_ACT158protein|1883.4770.peg.1092
cluster238 3 P36948 GO:0008643; P:carbohydrate transport; IEA:UniProtKB-KW S._cavourensis_JCM_4298|WP_019766887.1;S._cavourensis_DSM_41795|WP_019766887.1;Streptomyces_ACT158protein|1883.4770.peg.2478
cluster239 3 P46830 N/A S._cavourensis_JCM_4298|WP_114933046.1;S._cavourensis_DSM_41795|WP_114933046.1;Streptomyces_ACT158protein|1883.4770.peg.357
cluster240 3 P39886 GO:0046677; P:response to antibiotic; IEA:UniProtKB-KW S._cavourensis_JCM_4298|WP_114930747.1;S._cavourensis_DSM_41795|WP_114930747.1;Streptomyces_ACT158protein|1883.4770.peg.971
cluster241 3 P59956 GO:0004802; F:transketolase activity; IEA:UniProtKB-EC S._cavourensis_JCM_4298|WP_142228976.1;S._cavourensis_DSM_41795|WP_142228976.1;Streptomyces_ACT158protein|1883.4770.peg.4963
cluster242 3 O33702 GO:0004867; F:serine-type endopeptidase inhibitor activity; IEA:UniProtKB-UniRule S._cavourensis_JCM_4298|WP_019762868.1;S._cavourensis_DSM_41795|WP_019762868.1;Streptomyces_ACT158protein|1883.4770.peg.3975
cluster243 3 Q8X625 GO:0055085; P:transmembrane transport; IEA:InterPro S._cavourensis_JCM_4298|WP_142229445.1;S._cavourensis_DSM_41795|WP_142229445.1;Streptomyces_ACT158protein|1883.4770.peg.213
cluster244 3 N/A N/A S._cavourensis_JCM_4298|WP_114932205.1;S._cavourensis_DSM_41795|WP_114932205.1;Streptomyces_ACT158protein|1883.4770.peg.4760
cluster245 3 P24141 GO:0030435; P:sporulation resulting in formation of a cellular spore; IEA:UniProtKB-KW S._cavourensis_JCM_4298|WP_114932907.1;S._cavourensis_DSM_41795|WP_114932907.1;Streptomyces_ACT158protein|1883.4770.peg.3510
cluster246 3 Q836A6 GO:0070726; P:cell wall assembly; IEA:UniProtKB-UniRule S._cavourensis_JCM_4298|WP_142230617.1;S._cavourensis_DSM_41795|WP_142230617.1;Streptomyces_ACT158protein|1883.4770.peg.6059
cluster247 3 N/A N/A S._cavourensis_JCM_4298|WP_142228978.1;S._cavourensis_DSM_41795|WP_142228978.1;Streptomyces_ACT158protein|1883.4770.peg.2593
cluster248 3 N/A N/A S._cavourensis_JCM_4298|WP_019766964.1;S._cavourensis_DSM_41795|WP_019766964.1;Streptomyces_ACT158protein|1883.4770.peg.3154
cluster249 3 Q9S2V2 GO:0009229; P:thiamine diphosphate biosynthetic process; IEA:UniProtKB-UniPathway S._cavourensis_JCM_4298|WP_114930419.1;S._cavourensis_DSM_41795|WP_114930419.1;Streptomyces_ACT158protein|1883.4770.peg.5671
cluster250 3 N/A N/A S._cavourensis_JCM_4298|WP_018489606.1;S._cavourensis_DSM_41795|WP_018489606.1;Streptomyces_ACT158protein|1883.4770.peg.1860
cluster251 3 N/A N/A S._cavourensis_JCM_4298|WP_114930967.1;S._cavourensis_DSM_41795|WP_114930967.1;Streptomyces_ACT158protein|1883.4770.peg.2180
cluster252 3 O34521 GO:0009401; P:phosphoenolpyruvate-dependent sugar phosphotransferase system; IEA:UniProtKB-KW S._cavourensis_JCM_4298|WP_114931358.1;S._cavourensis_DSM_41795|WP_114931358.1;Streptomyces_ACT158protein|1883.4770.peg.2649
cluster253 3 P52320 GO:0005975; P:carbohydrate metabolic process; IEA:InterPro S._cavourensis_JCM_4298|WP_114931713.1;S._cavourensis_DSM_41795|WP_114931713.1;Streptomyces_ACT158protein|1883.4770.peg.4217
cluster254 3 O07536 GO:0006813; P:potassium ion transport; IEA:UniProtKB-KW S._cavourensis_JCM_4298|WP_119825495.1;S._cavourensis_DSM_41795|WP_119825495.1;Streptomyces_ACT158protein|1883.4770.peg.3204
cluster255 3 N/A N/A S._cavourensis_JCM_4298|WP_185900702.1;S._cavourensis_DSM_41795|WP_185900702.1;Streptomyces_ACT158protein|1883.4770.peg.6798
cluster256 3 N/A N/A S._cavourensis_JCM_4298|WP_070202111.1;S._cavourensis_DSM_41795|WP_070202111.1;Streptomyces_ACT158protein|1883.4770.peg.1246
cluster257 3 N/A N/A S._cavourensis_JCM_4298|WP_053559424.1;S._cavourensis_DSM_41795|WP_053559424.1;Streptomyces_ACT158protein|1883.4770.peg.2469
cluster258 3 P79274 GO:0042758; P:long-chain fatty acid catabolic process; IBA:GO_Central S._cavourensis_JCM_4298|WP_019764052.1;S._cavourensis_DSM_41795|WP_019764052.1;Streptomyces_ACT158protein|1883.4770.peg.2931
cluster259 3 N/A N/A S._cavourensis_JCM_4298|WP_229866032.1;S._cavourensis_DSM_41795|WP_229866032.1;Streptomyces_ACT158protein|1883.4770.peg.54
cluster260 3 N/A N/A S._cavourensis_JCM_4298|WP_142229092.1;S._cavourensis_DSM_41795|WP_142229092.1;Streptomyces_ACT158protein|1883.4770.peg.321
cluster261 3 B1VYZ6 GO:0008654; P:phospholipid biosynthetic process; IEA:UniProtKB-UniRule S._cavourensis_JCM_4298|WP_019762497.1;S._cavourensis_DSM_41795|WP_019762497.1;Streptomyces_ACT158protein|1883.4770.peg.599
cluster262 3 N/A N/A S._cavourensis_JCM_4298|WP_019765541.1;S._cavourensis_DSM_41795|WP_019765541.1;Streptomyces_ACT158protein|1883.4770.peg.5469
cluster263 3 N/A N/A S._cavourensis_JCM_4298|WP_142229675.1;S._cavourensis_DSM_41795|WP_142229675.1;Streptomyces_ACT158protein|1883.4770.peg.2360
cluster264 3 Q980X1 GO:0019878; P:lysine biosynthetic process via aminoadipic acid; IEA:UniProtKB-UniRule S._cavourensis_JCM_4298|WP_142229385.1;S._cavourensis_DSM_41795|WP_142229385.1;Streptomyces_ACT158protein|1883.4770.peg.3139
cluster265 3 Q5QHG6 GO:0009405; P:pathogenesis; IEA:UniProtKB-KW S._cavourensis_JCM_4298|WP_114932359.1;S._cavourensis_DSM_41795|WP_114932359.1;Streptomyces_ACT158protein|1883.4770.peg.3131
cluster266 3 Q9LHT0 GO:0016491; F:oxidoreductase activity; IEA:UniProtKB-KW S._cavourensis_JCM_4298|WP_142230202.1;S._cavourensis_DSM_41795|WP_142230202.1;Streptomyces_ACT158protein|1883.4770.peg.181
cluster267 3 N/A N/A S._cavourensis_JCM_4298|WP_019766907.1;S._cavourensis_DSM_41795|WP_019766907.1;Streptomyces_ACT158protein|1883.4770.peg.3683
cluster268 3 N/A N/A S._cavourensis_JCM_4298|WP_142230589.1;S._cavourensis_DSM_41795|WP_142230589.1;Streptomyces_ACT158protein|1883.4770.peg.2188
cluster269 3 Q9S2G5 GO:0006508; P:proteolysis; IEA:UniProtKB-UniRule S._cavourensis_JCM_4298|WP_019765187.1;S._cavourensis_DSM_41795|WP_019765187.1;Streptomyces_ACT158protein|1883.4770.peg.2736
cluster270 3 B1W4V1 GO:0042773; P:ATP synthesis coupled electron transport; IEA:InterPro S._cavourensis_JCM_4298|WP_142229692.1;S._cavourensis_DSM_41795|WP_142229692.1;Streptomyces_ACT158protein|1883.4770.peg.6686
cluster271 3 Q2FWP1 GO:0044179; P:hemolysis in other organism; IEA:UniProtKB-KW S._cavourensis_JCM_4298|WP_142230260.1;S._cavourensis_DSM_41795|WP_142230260.1;Streptomyces_ACT158protein|1883.4770.peg.5678
cluster272 3 P46333 GO:0005351; F:carbohydrate:proton symporter activity; IBA:GO_Central S._cavourensis_JCM_4298|WP_142230027.1;S._cavourensis_DSM_41795|WP_142230027.1;Streptomyces_ACT158protein|1883.4770.peg.2227
cluster273 3 Q9XA14 GO:0008233; F:peptidase activity; IEA:UniProtKB-KW S._cavourensis_JCM_4298|WP_119824639.1;S._cavourensis_DSM_41795|WP_119824639.1;Streptomyces_ACT158protein|1883.4770.peg.4099
cluster274 3 N/A N/A S._cavourensis_JCM_4298|WP_114928671.1;S._cavourensis_DSM_41795|WP_114928671.1;Streptomyces_ACT158protein|1883.4770.peg.18
cluster275 3 Q05884 GO:0005975; P:carbohydrate metabolic process; IEA:UniProtKB-KW S._cavourensis_JCM_4298|WP_142228851.1;S._cavourensis_DSM_41795|WP_142228851.1;Streptomyces_ACT158protein|1883.4770.peg.3545
cluster276 3 N/A N/A S._cavourensis_JCM_4298|WP_229866103.1;S._cavourensis_DSM_41795|WP_142228775.1;Streptomyces_ACT158protein|1883.4770.peg.3851
cluster277 3 N/A N/A S._cavourensis_JCM_4298|WP_142228609.1;S._cavourensis_DSM_41795|WP_142228609.1;Streptomyces_ACT158protein|1883.4770.peg.643
cluster278 3 N/A N/A S._cavourensis_JCM_4298|WP_142229642.1;S._cavourensis_DSM_41795|WP_142229642.1;Streptomyces_ACT158protein|1883.4770.peg.3456
cluster279 3 P9WHM0 GO:0006189; P:'de novo' IMP biosynthetic process; IEA:UniProtKB-UniRule S._cavourensis_JCM_4298|WP_053560974.1;S._cavourensis_DSM_41795|WP_053560974.1;Streptomyces_ACT158protein|1883.4770.peg.2700
cluster280 3 P0AFR7 GO:0055085; P:transmembrane transport; IEA:InterPro S._cavourensis_JCM_4298|WP_053561038.1;S._cavourensis_DSM_41795|WP_053561038.1;Streptomyces_ACT158protein|1883.4770.peg.5044
cluster281 3 O05227 GO:0015385; F:sodium:proton antiporter activity; IBA:GO_Central S._cavourensis_JCM_4298|WP_019767051.1;S._cavourensis_DSM_41795|WP_019767051.1;Streptomyces_ACT158protein|1883.4770.peg.1419
cluster282 3 N/A N/A S._cavourensis_JCM_4298|WP_142229743.1;S._cavourensis_DSM_41795|WP_142229743.1;Streptomyces_ACT158protein|1883.4770.peg.2153
cluster283 3 B1W4V9 GO:0048038; F:quinone binding; IEA:UniProtKB-KW S._cavourensis_JCM_4298|WP_162823981.1;S._cavourensis_DSM_41795|WP_162823981.1;Streptomyces_ACT158protein|1883.4770.peg.6385
cluster284 3 D4HA34 GO:0030163; P:protein catabolic process; IEA:UniProtKB-UniRule S._cavourensis_JCM_4298|WP_019762418.1;S._cavourensis_DSM_41795|WP_019762418.1;Streptomyces_ACT158protein|1883.4770.peg.5527
cluster285 3 N/A N/A S._cavourensis_JCM_4298|WP_142229583.1;S._cavourensis_DSM_41795|WP_142229583.1;Streptomyces_ACT158protein|1883.4770.peg.6714
cluster286 3 Q06965 GO:0006782; P:protoporphyrinogen IX biosynthetic process; IEA:UniProtKB-UniPathway S._cavourensis_JCM_4298|WP_119827708.1;S._cavourensis_DSM_41795|WP_119827708.1;Streptomyces_ACT158protein|1883.4770.peg.3301
cluster287 3 Q9KXR3 GO:0044205; P:'de novo' UMP biosynthetic process; IEA:UniProtKB-UniPathway S._cavourensis_JCM_4298|WP_114929725.1;S._cavourensis_DSM_41795|WP_114929725.1;Streptomyces_ACT158protein|1883.4770.peg.6228
cluster288 3 P08594 GO:0004252; F:serine-type endopeptidase activity; IEA:InterPro S._cavourensis_JCM_4298|WP_114933063.1;S._cavourensis_DSM_41795|WP_114933063.1;Streptomyces_ACT158protein|1883.4770.peg.3168
cluster289 3 O05668 GO:0001522; P:pseudouridine synthesis; IEA:InterPro S._cavourensis_JCM_4298|WP_053561806.1;S._cavourensis_DSM_41795|WP_053561806.1;Streptomyces_ACT158protein|1883.4770.peg.842
cluster290 3 P9WGK0 GO:0046777; P:protein autophosphorylation; IEA:InterPro S._cavourensis_JCM_4298|WP_142229942.1;S._cavourensis_DSM_41795|WP_142229942.1;Streptomyces_ACT158protein|1883.4770.peg.6072
cluster291 3 Q9X909 GO:0006265; P:DNA topological change; IEA:UniProtKB-UniRule S._cavourensis_JCM_4298|WP_114931737.1;S._cavourensis_DSM_41795|WP_114931737.1;Streptomyces_ACT158protein|1883.4770.peg.290
cluster292 3 N/A N/A S._cavourensis_JCM_4298|WP_114929555.1;S._cavourensis_DSM_41795|WP_114929555.1;Streptomyces_ACT158protein|1883.4770.peg.5574
cluster293 3 P9WFM4 GO:0005886; C:plasma membrane; IEA:UniProtKB-SubCell S._cavourensis_JCM_4298|WP_053558005.1;S._cavourensis_DSM_41795|WP_053558005.1;Streptomyces_ACT158protein|1883.4770.peg.892
cluster294 3 N/A N/A S._cavourensis_JCM_4298|WP_142229486.1;S._cavourensis_DSM_41795|WP_142229486.1;Streptomyces_ACT158protein|1883.4770.peg.4213
cluster295 3 P45867 GO:0006635; P:fatty acid beta-oxidation; IEA:UniProtKB-UniPathway S._cavourensis_JCM_4298|WP_053562137.1;S._cavourensis_DSM_41795|WP_053562137.1;Streptomyces_ACT158protein|1883.4770.peg.2727
cluster296 3 Q9C7X1 GO:0000209; P:protein polyubiquitination; IBA:GO_Central S._cavourensis_JCM_4298|WP_142229417.1;S._cavourensis_DSM_41795|WP_142229417.1;Streptomyces_ACT158protein|1883.4770.peg.47
cluster297 3 N/A N/A S._cavourensis_JCM_4298|WP_142229980.1;S._cavourensis_DSM_41795|WP_142229980.1;Streptomyces_ACT158protein|1883.4770.peg.90
cluster298 3 N/A N/A S._cavourensis_JCM_4298|WP_114928868.1;S._cavourensis_DSM_41795|WP_114928868.1;Streptomyces_ACT158protein|1883.4770.peg.471
cluster299 3 N/A N/A S._cavourensis_JCM_4298|WP_019765915.1;S._cavourensis_DSM_41795|WP_019765915.1;Streptomyces_ACT158protein|1883.4770.peg.3615
cluster300 3 P9WMN6 GO:0008152; P:metabolic process; IEA:UniProtKB-KW S._cavourensis_JCM_4298|WP_019765891.1;S._cavourensis_DSM_41795|WP_019765891.1;Streptomyces_ACT158protein|1883.4770.peg.5389
cluster301 3 N/A N/A S._cavourensis_JCM_4298|WP_070199265.1;S._cavourensis_DSM_41795|WP_070199265.1;Streptomyces_ACT158protein|1883.4770.peg.4933
cluster302 3 P21367 GO:0016829; F:lyase activity; IEA:UniProtKB-KW S._cavourensis_JCM_4298|WP_119826099.1;S._cavourensis_DSM_41795|WP_119826099.1;Streptomyces_ACT158protein|1883.4770.peg.1525
cluster303 3 P21630 GO:0015808; P:L-alanine transport; IMP:PseudoCAP S._cavourensis_JCM_4298|WP_114933422.1;S._cavourensis_DSM_41795|WP_114933422.1;Streptomyces_ACT158protein|1883.4770.peg.4181
cluster304 3 N/A N/A S._cavourensis_JCM_4298|WP_142228943.1;S._cavourensis_DSM_41795|WP_142228943.1;Streptomyces_ACT158protein|1883.4770.peg.4314
cluster305 3 B1W5J2 GO:0006260; P:DNA replication; IEA:UniProtKB-UniRule S._cavourensis_JCM_4298|WP_142228575.1;S._cavourensis_DSM_41795|WP_142228575.1;Streptomyces_ACT158protein|1883.4770.peg.3028
cluster306 3 P0A4T8 GO:0006355; P:regulation of transcription, DNA-templated; IEA:InterPro S._cavourensis_JCM_4298|WP_119825834.1;S._cavourensis_DSM_41795|WP_119825834.1;Streptomyces_ACT158protein|1883.4770.peg.5263
cluster307 3 N/A N/A S._cavourensis_JCM_4298|WP_114933441.1;S._cavourensis_DSM_41795|WP_114933441.1;Streptomyces_ACT158protein|1883.4770.peg.6351
cluster308 3 Q9X8I6 GO:0006400; P:tRNA modification; IEA:UniProtKB-UniRule S._cavourensis_JCM_4298|WP_119825171.1;S._cavourensis_DSM_41795|WP_119825171.1;Streptomyces_ACT158protein|1883.4770.peg.5529
cluster309 3 N/A N/A S._cavourensis_JCM_4298|WP_114932734.1;S._cavourensis_DSM_41795|WP_114932734.1;Streptomyces_ACT158protein|1883.4770.peg.1714
cluster310 3 O31708 GO:0042626; F:ATPase activity, coupled to transmembrane movement of substances; IEA:InterPro S._cavourensis_JCM_4298|WP_114928874.1;S._cavourensis_DSM_41795|WP_114928874.1;Streptomyces_ACT158protein|1883.4770.peg.468
cluster311 3 N/A N/A S._cavourensis_JCM_4298|WP_019762754.1;S._cavourensis_DSM_41795|WP_019762754.1;Streptomyces_ACT158protein|1883.4770.peg.871
cluster312 3 N/A N/A S._cavourensis_JCM_4298|WP_070203569.1;S._cavourensis_DSM_41795|WP_070203569.1;Streptomyces_ACT158protein|1883.4770.peg.5536
cluster313 3 Q15JF8 GO:0017000; P:antibiotic biosynthetic process; IEA:UniProtKB-KW S._cavourensis_JCM_4298|WP_114932331.1;S._cavourensis_DSM_41795|WP_114932331.1;Streptomyces_ACT158protein|1883.4770.peg.5692
cluster314 3 N/A N/A S._cavourensis_JCM_4298|WP_018492221.1;S._cavourensis_DSM_41795|WP_018492221.1;Streptomyces_ACT158protein|1883.4770.peg.736
cluster315 3 Q7VG78 GO:0006177; P:GMP biosynthetic process; IEA:UniProtKB-UniPathway S._cavourensis_JCM_4298|WP_114932674.1;S._cavourensis_DSM_41795|WP_114932674.1;Streptomyces_ACT158protein|1883.4770.peg.4311
cluster316 3 N/A N/A S._cavourensis_JCM_4298|WP_114932964.1;S._cavourensis_DSM_41795|WP_114932964.1;Streptomyces_ACT158protein|1883.4770.peg.3980
cluster317 3 Q5V5F7 GO:0004386; F:helicase activity; IEA:UniProtKB-UniRule S._cavourensis_JCM_4298|WP_053560007.1;S._cavourensis_DSM_41795|WP_053560007.1;Streptomyces_ACT158protein|1883.4770.peg.4714
cluster318 3 P21885 GO:0008295; P:spermidine biosynthetic process; IEA:UniProtKB-KW S._cavourensis_JCM_4298|WP_142228471.1;S._cavourensis_DSM_41795|WP_142228471.1;Streptomyces_ACT158protein|1883.4770.peg.1361
cluster319 3 N/A N/A S._cavourensis_JCM_4298|WP_114930842.1;S._cavourensis_DSM_41795|WP_114930842.1;Streptomyces_ACT158protein|1883.4770.peg.797
cluster320 3 N/A N/A S._cavourensis_JCM_4298|WP_019763643.1;S._cavourensis_DSM_41795|WP_019763643.1;Streptomyces_ACT158protein|1883.4770.peg.2959
cluster321 3 N/A N/A S._cavourensis_JCM_4298|WP_142228587.1;S._cavourensis_DSM_41795|WP_142228587.1;Streptomyces_ACT158protein|1883.4770.peg.2237
cluster322 3 Q3K506 GO:0016887; F:ATPase activity; IEA:InterPro S._cavourensis_JCM_4298|WP_142228459.1;S._cavourensis_DSM_41795|WP_142228459.1;Streptomyces_ACT158protein|1883.4770.peg.622
cluster323 3 Q82LL4 GO:0006144; P:purine nucleobase metabolic process; IEA:UniProtKB-KW S._cavourensis_JCM_4298|WP_142230195.1;S._cavourensis_DSM_41795|WP_142230195.1;Streptomyces_ACT158protein|1883.4770.peg.2812
cluster324 3 P16251 N/A S._cavourensis_JCM_4298|WP_114930370.1;S._cavourensis_DSM_41795|WP_114930370.1;Streptomyces_ACT158protein|1883.4770.peg.2809
cluster325 3 N/A N/A S._cavourensis_JCM_4298|WP_114934216.1;S._cavourensis_DSM_41795|WP_114934216.1;Streptomyces_ACT158protein|1883.4770.peg.1969
cluster326 3 N/A N/A S._cavourensis_JCM_4298|WP_142230560.1;S._cavourensis_DSM_41795|WP_142230560.1;Streptomyces_ACT158protein|1883.4770.peg.2338
cluster327 3 P38133 GO:0006352; P:DNA-templated transcription, initiation; IEA:InterPro S._cavourensis_JCM_4298|WP_019766469.1;S._cavourensis_DSM_41795|WP_019766469.1;Streptomyces_ACT158protein|1883.4770.peg.4134
cluster328 3 N/A N/A S._cavourensis_JCM_4298|WP_229865924.1;S._cavourensis_DSM_41795|WP_229865924.1;Streptomyces_ACT158protein|1883.4770.peg.791
cluster329 3 N/A N/A S._cavourensis_JCM_4298|WP_114932654.1;S._cavourensis_DSM_41795|WP_114932654.1;Streptomyces_ACT158protein|1883.4770.peg.2908
cluster330 3 N/A N/A S._cavourensis_JCM_4298|WP_142230542.1;S._cavourensis_DSM_41795|WP_142230542.1;Streptomyces_ACT158protein|1883.4770.peg.1886
cluster331 3 P06109 GO:0055085; P:transmembrane transport; IEA:InterPro S._cavourensis_JCM_4298|WP_114933810.1;S._cavourensis_DSM_41795|WP_114933810.1;Streptomyces_ACT158protein|1883.4770.peg.2657
cluster332 3 Q9XA14 GO:0008233; F:peptidase activity; IEA:UniProtKB-KW S._cavourensis_JCM_4298|WP_142229434.1;S._cavourensis_DSM_41795|WP_142229434.1;Streptomyces_ACT158protein|1883.4770.peg.2838
cluster333 3 P54719 GO:0042626; F:ATPase activity, coupled to transmembrane movement of substances; IEA:InterPro S._cavourensis_JCM_4298|WP_142228444.1;S._cavourensis_DSM_41795|WP_142228444.1;Streptomyces_ACT158protein|1883.4770.peg.469
cluster334 3 P33653 N/A S._cavourensis_JCM_4298|WP_142229161.1;S._cavourensis_DSM_41795|WP_142229161.1;Streptomyces_ACT158protein|1883.4770.peg.2708
cluster335 3 P0AFB0 GO:0015099; F:nickel cation transmembrane transporter activity; IEA:InterPro S._cavourensis_JCM_4298|WP_114932944.1;S._cavourensis_DSM_41795|WP_114932944.1;Streptomyces_ACT158protein|1883.4770.peg.2780
cluster336 3 Q82MH6 GO:0006281; P:DNA repair; IEA:UniProtKB-UniRule S._cavourensis_JCM_4298|WP_114933538.1;S._cavourensis_DSM_41795|WP_114933538.1;Streptomyces_ACT158protein|1883.4770.peg.6799
cluster337 3 P9WPW0 GO:0008410; F:CoA-transferase activity; IEA:InterPro S._cavourensis_JCM_4298|WP_114930318.1;S._cavourensis_DSM_41795|WP_114930318.1;Streptomyces_ACT158protein|1883.4770.peg.5088
cluster338 3 N/A N/A S._cavourensis_JCM_4298|WP_114931495.1;S._cavourensis_DSM_41795|WP_114931495.1;Streptomyces_ACT158protein|1883.4770.peg.3033
cluster339 3 Q9X5M1 GO:0009089; P:lysine biosynthetic process via diaminopimelate; IEA:UniProtKB-UniRule S._cavourensis_JCM_4298|WP_142230362.1;S._cavourensis_DSM_41795|WP_142230362.1;Streptomyces_ACT158protein|1883.4770.peg.5565
cluster340 3 B1W108 GO:0048034; P:heme O biosynthetic process; IEA:UniProtKB-UniRule S._cavourensis_JCM_4298|WP_029395063.1;S._cavourensis_DSM_41795|WP_029395063.1;Streptomyces_ACT158protein|1883.4770.peg.124
cluster341 3 Q2KHZ9 GO:0006568; P:tryptophan metabolic process; IEA:UniProtKB-UniPathway S._cavourensis_JCM_4298|WP_142228701.1;S._cavourensis_DSM_41795|WP_142228701.1;Streptomyces_ACT158protein|1883.4770.peg.4635
cluster342 3 Q03091 GO:0004518; F:nuclease activity; IEA:UniProtKB-KW S._cavourensis_JCM_4298|WP_053562464.1;S._cavourensis_DSM_41795|WP_053562464.1;Streptomyces_ACT158protein|1883.4770.peg.15
cluster343 3 N/A N/A S._cavourensis_JCM_4298|WP_114933675.1;S._cavourensis_DSM_41795|WP_114933675.1;Streptomyces_ACT158protein|1883.4770.peg.1930
cluster344 3 P67734 GO:0015941; P:pantothenate catabolic process; IEA:InterPro S._cavourensis_JCM_4298|WP_053562001.1;S._cavourensis_DSM_41795|WP_053562001.1;Streptomyces_ACT158protein|1883.4770.peg.1601
cluster345 3 P0A2C6 GO:0008643; P:carbohydrate transport; IEA:UniProtKB-KW S._cavourensis_JCM_4298|WP_119828236.1;S._cavourensis_DSM_41795|WP_119828236.1;Streptomyces_ACT158protein|1883.4770.peg.2477
cluster346 3 B1W5G8 GO:0043419; P:urea catabolic process; IEA:UniProtKB-UniPathway S._cavourensis_JCM_4298|WP_019766951.1;S._cavourensis_DSM_41795|WP_019766951.1;Streptomyces_ACT158protein|1883.4770.peg.5504
cluster347 3 P66876 GO:0009086; P:methionine biosynthetic process; IEA:UniProtKB-KW S._cavourensis_JCM_4298|WP_119826483.1;S._cavourensis_DSM_41795|WP_119826483.1;Streptomyces_ACT158protein|1883.4770.peg.5643
cluster348 3 N/A N/A S._cavourensis_JCM_4298|WP_142229653.1;S._cavourensis_DSM_41795|WP_142229653.1;Streptomyces_ACT158protein|1883.4770.peg.2097
cluster349 3 N/A N/A S._cavourensis_JCM_4298|WP_185900668.1;S._cavourensis_DSM_41795|WP_185900668.1;Streptomyces_ACT158protein|1883.4770.peg.1053
cluster350 3 N/A N/A S._cavourensis_JCM_4298|WP_142230347.1;S._cavourensis_DSM_41795|WP_142230347.1;Streptomyces_ACT158protein|1883.4770.peg.3107
cluster351 3 A7GSD9 GO:0009102; P:biotin biosynthetic process; IEA:UniProtKB-UniRule S._cavourensis_JCM_4298|WP_142229860.1;S._cavourensis_DSM_41795|WP_142229860.1;Streptomyces_ACT158protein|1883.4770.peg.1566
cluster352 3 B1VXZ6 GO:0006396; P:RNA processing; IEA:InterPro S._cavourensis_JCM_4298|WP_053559135.1;S._cavourensis_DSM_41795|WP_053559135.1;Streptomyces_ACT158protein|1883.4770.peg.360
cluster353 3 O31834 GO:0043565; F:sequence-specific DNA binding; IEA:InterPro S._cavourensis_JCM_4298|WP_119824993.1;S._cavourensis_DSM_41795|WP_119824993.1;Streptomyces_ACT158protein|1883.4770.peg.4447
cluster354 3 N/A N/A S._cavourensis_JCM_4298|WP_114929479.1;S._cavourensis_DSM_41795|WP_114929479.1;Streptomyces_ACT158protein|1883.4770.peg.5506
cluster355 3 P77615 GO:0006351; P:transcription, DNA-templated; ISS:EcoCyc S._cavourensis_JCM_4298|WP_142229390.1;S._cavourensis_DSM_41795|WP_142229390.1;Streptomyces_ACT158protein|1883.4770.peg.6462
cluster356 3 N/A N/A S._cavourensis_JCM_4298|WP_053560511.1;S._cavourensis_DSM_41795|WP_053560511.1;Streptomyces_ACT158protein|1883.4770.peg.1852
cluster357 3 N/A N/A S._cavourensis_JCM_4298|WP_114932815.1;S._cavourensis_DSM_41795|WP_114932815.1;Streptomyces_ACT158protein|1883.4770.peg.675
cluster358 3 P70790 GO:0003700; F:DNA-binding transcription factor activity; IEA:InterPro S._cavourensis_JCM_4298|WP_142229419.1;S._cavourensis_DSM_41795|WP_142229419.1;Streptomyces_ACT158protein|1883.4770.peg.42
cluster359 3 Q9L0D9 GO:0006412; P:translation; IEA:UniProtKB-UniRule S._cavourensis_JCM_4298|WP_018490819.1;S._cavourensis_DSM_41795|WP_018490819.1;Streptomyces_ACT158protein|1883.4770.peg.255
cluster360 3 N/A N/A S._cavourensis_JCM_4298|WP_142228689.1;S._cavourensis_DSM_41795|WP_142228689.1;Streptomyces_ACT158protein|1883.4770.peg.2053
cluster361 3 N/A N/A S._cavourensis_JCM_4298|WP_142228604.1;S._cavourensis_DSM_41795|WP_142228604.1;Streptomyces_ACT158protein|1883.4770.peg.5746
cluster362 3 N/A N/A S._cavourensis_JCM_4298|WP_019763094.1;S._cavourensis_DSM_41795|WP_019763094.1;Streptomyces_ACT158protein|1883.4770.peg.4705
cluster363 3 N/A N/A S._cavourensis_JCM_4298|WP_019765497.1;S._cavourensis_DSM_41795|WP_019765497.1;Streptomyces_ACT158protein|1883.4770.peg.896
cluster364 3 N/A N/A S._cavourensis_JCM_4298|WP_018490886.1;S._cavourensis_DSM_41795|WP_018490886.1;Streptomyces_ACT158protein|1883.4770.peg.3897
cluster365 3 O34832 GO:0055072; P:iron ion homeostasis; IEA:UniProtKB-KW S._cavourensis_JCM_4298|WP_229866039.1;S._cavourensis_DSM_41795|WP_229866039.1;Streptomyces_ACT158protein|1883.4770.peg.4688
cluster366 3 Q5ZJ60 GO:0006574; P:valine catabolic process; IEA:UniProtKB-UniPathway S._cavourensis_JCM_4298|WP_142230482.1;S._cavourensis_DSM_41795|WP_142230482.1;Streptomyces_ACT158protein|1883.4770.peg.1128
cluster367 3 P0A4A4 GO:0006412; P:translation; IEA:UniProtKB-UniRule S._cavourensis_JCM_4298|WP_003948652.1;S._cavourensis_DSM_41795|WP_003948652.1;Streptomyces_ACT158protein|1883.4770.peg.3945
cluster368 3 N/A N/A S._cavourensis_JCM_4298|WP_142230644.1;S._cavourensis_DSM_41795|WP_142230644.1;Streptomyces_ACT158protein|1883.4770.peg.6212
cluster369 3 N/A N/A S._cavourensis_JCM_4298|WP_114931384.1;S._cavourensis_DSM_41795|WP_114931384.1;Streptomyces_ACT158protein|1883.4770.peg.3442
cluster370 3 N/A N/A S._cavourensis_JCM_4298|WP_142228827.1;S._cavourensis_DSM_41795|WP_142228827.1;Streptomyces_ACT158protein|1883.4770.peg.4467
cluster371 3 P54663 GO:0046983; F:protein dimerization activity; IEA:InterPro S._cavourensis_JCM_4298|WP_142229286.1;S._cavourensis_DSM_41795|WP_142229286.1;Streptomyces_ACT158protein|1883.4770.peg.5146
cluster372 3 N/A N/A S._cavourensis_JCM_4298|WP_229866143.1;S._cavourensis_DSM_41795|WP_229866143.1;Streptomyces_ACT158protein|1883.4770.peg.3590
cluster373 3 Q83E37 GO:0006633; P:fatty acid biosynthetic process; IEA:UniProtKB-UniPathway S._cavourensis_JCM_4298|WP_070203950.1;S._cavourensis_DSM_41795|WP_070203950.1;Streptomyces_ACT158protein|1883.4770.peg.3057
cluster374 3 P55184 GO:0006355; P:regulation of transcription, DNA-templated; IEA:InterPro S._cavourensis_JCM_4298|WP_093750564.1;S._cavourensis_DSM_41795|WP_093750564.1;Streptomyces_ACT158protein|1883.4770.peg.6362
cluster375 3 P11220 GO:0000272; P:polysaccharide catabolic process; IEA:UniProtKB-KW S._cavourensis_JCM_4298|WP_142229803.1;S._cavourensis_DSM_41795|WP_142229803.1;Streptomyces_ACT158protein|1883.4770.peg.3050
cluster376 3 O07329 GO:0006355; P:regulation of transcription, DNA-templated; IEA:InterPro S._cavourensis_JCM_4298|WP_114931151.1;S._cavourensis_DSM_41795|WP_114931151.1;Streptomyces_ACT158protein|1883.4770.peg.5875
cluster377 3 N/A N/A S._cavourensis_JCM_4298|WP_142229547.1;S._cavourensis_DSM_41795|WP_142229547.1;Streptomyces_ACT158protein|1883.4770.peg.4598
cluster378 3 O07434 GO:0046688; P:response to copper ion; IDA:MTBBASE S._cavourensis_JCM_4298|WP_019766722.1;S._cavourensis_DSM_41795|WP_019766722.1;Streptomyces_ACT158protein|1883.4770.peg.3064
cluster379 3 Q9F9B0 GO:0015407; F:monosaccharide-transporting ATPase activity; IEA:UniProtKB-EC S._cavourensis_JCM_4298|WP_029395340.1;S._cavourensis_DSM_41795|WP_029395340.1;Streptomyces_ACT158protein|1883.4770.peg.4042
cluster380 3 N/A N/A S._cavourensis_JCM_4298|WP_142228934.1;S._cavourensis_DSM_41795|WP_142228934.1;Streptomyces_ACT158protein|1883.4770.peg.780
cluster381 3 Q9RKQ4 GO:0015439; F:heme-transporting ATPase activity; IEA:UniProtKB-UniRule S._cavourensis_JCM_4298|WP_142228871.1;S._cavourensis_DSM_41795|WP_142228871.1;Streptomyces_ACT158protein|1883.4770.peg.2834
cluster382 3 O34416 GO:0005886; C:plasma membrane; IEA:UniProtKB-SubCell S._cavourensis_JCM_4298|WP_119823478.1;S._cavourensis_DSM_41795|WP_119823478.1;Streptomyces_ACT158protein|1883.4770.peg.4167
cluster383 3 O33096 GO:0050660; F:flavin adenine dinucleotide binding; IEA:InterPro S._cavourensis_JCM_4298|WP_119823254.1;S._cavourensis_DSM_41795|WP_119823254.1;Streptomyces_ACT158protein|1883.4770.peg.5534
cluster384 3 P24125 GO:0046872; F:metal ion binding; IEA:UniProtKB-KW S._cavourensis_JCM_4298|WP_185900723.1;S._cavourensis_DSM_41795|WP_185900723.1;Streptomyces_ACT158protein|1883.4770.peg.318
cluster385 3 P42620 GO:0016672; F:oxidoreductase activity, acting on a sulfur group of donors, quinone or similar compound as acceptor; IDA:EcoCyc S._cavourensis_JCM_4298|WP_114933317.1;S._cavourensis_DSM_41795|WP_114933317.1;Streptomyces_ACT158protein|1883.4770.peg.234
cluster386 3 N/A N/A S._cavourensis_JCM_4298|WP_053558668.1;S._cavourensis_DSM_41795|WP_053558668.1;Streptomyces_ACT158protein|1883.4770.peg.985
cluster387 3 Q53389 GO:0050538; F:N-carbamoyl-L-amino-acid hydrolase activity; IDA:UniProtKB S._cavourensis_JCM_4298|WP_114934094.1;S._cavourensis_DSM_41795|WP_114934094.1;Streptomyces_ACT158protein|1883.4770.peg.1139
cluster388 3 O60116 GO:0019303; P:D-ribose catabolic process; IEA:UniProtKB-UniRule S._cavourensis_JCM_4298|WP_114930347.1;S._cavourensis_DSM_41795|WP_114930347.1;Streptomyces_ACT158protein|1883.4770.peg.6169
cluster389 3 N/A N/A S._cavourensis_JCM_4298|WP_229866237.1;S._cavourensis_DSM_41795|WP_229866237.1;Streptomyces_ACT158protein|1883.4770.peg.803
cluster390 3 L0TDE1 GO:0006281; P:DNA repair; IEA:InterPro S._cavourensis_JCM_4298|WP_119827639.1;S._cavourensis_DSM_41795|WP_119827639.1;Streptomyces_ACT158protein|1883.4770.peg.913
cluster391 3 A4QEG9 GO:0009231; P:riboflavin biosynthetic process; IEA:UniProtKB-UniRule S._cavourensis_JCM_4298|WP_142228626.1;S._cavourensis_DSM_41795|WP_142228626.1;Streptomyces_ACT158protein|1883.4770.peg.2850
cluster392 3 N/A N/A S._cavourensis_JCM_4298|WP_114931572.1;S._cavourensis_DSM_41795|WP_114931572.1;Streptomyces_ACT158protein|1883.4770.peg.2536
cluster393 3 P40406 GO:0008360; P:regulation of cell shape; IEA:UniProtKB-KW S._cavourensis_JCM_4298|WP_142229853.1;S._cavourensis_DSM_41795|WP_142229853.1;Streptomyces_ACT158protein|1883.4770.peg.412
cluster394 3 O26915 GO:0030091; P:protein repair; IEA:UniProtKB-UniRule S._cavourensis_JCM_4298|WP_229865726.1;S._cavourensis_DSM_41795|WP_229865726.1;Streptomyces_ACT158protein|1883.4770.peg.3810
cluster395 3 P0A5H9 GO:0016126; P:sterol biosynthetic process; IEA:UniProtKB-UniPathway S._cavourensis_JCM_4298|WP_103417232.1;S._cavourensis_DSM_41795|WP_103417232.1;Streptomyces_ACT158protein|1883.4770.peg.2891
cluster396 3 P64017 GO:0006631; P:fatty acid metabolic process; IEA:UniProtKB-KW S._cavourensis_JCM_4298|WP_142230216.1;S._cavourensis_DSM_41795|WP_142230216.1;Streptomyces_ACT158protein|1883.4770.peg.1074
cluster397 3 P95847 GO:0006412; P:translation; IEA:UniProtKB-UniRule S._cavourensis_JCM_4298|WP_003966970.1;S._cavourensis_DSM_41795|WP_003966970.1;Streptomyces_ACT158protein|1883.4770.peg.3946
cluster398 3 N/A N/A S._cavourensis_JCM_4298|WP_119823244.1;S._cavourensis_DSM_41795|WP_119823244.1;Streptomyces_ACT158protein|1883.4770.peg.5525
cluster399 3 N/A N/A S._cavourensis_JCM_4298|WP_142230806.1;S._cavourensis_DSM_41795|WP_142230806.1;Streptomyces_ACT158protein|1883.4770.peg.4438
cluster400 3 N/A N/A S._cavourensis_JCM_4298|WP_175511926.1;S._cavourensis_DSM_41795|WP_175511926.1;Streptomyces_ACT158protein|1883.4770.peg.5784
cluster401 3 N/A N/A S._cavourensis_JCM_4298|WP_114932866.1;S._cavourensis_DSM_41795|WP_114932866.1;Streptomyces_ACT158protein|1883.4770.peg.1164
cluster402 3 Q04943 GO:0000155; F:phosphorelay sensor kinase activity; IBA:GO_Central S._cavourensis_JCM_4298|WP_142229371.1;S._cavourensis_DSM_41795|WP_142229371.1;Streptomyces_ACT158protein|1883.4770.peg.4754
cluster403 3 P43160 GO:0003700; F:DNA-binding transcription factor activity; IEA:InterPro S._cavourensis_JCM_4298|WP_053559439.1;S._cavourensis_DSM_41795|WP_053559439.1;Streptomyces_ACT158protein|1883.4770.peg.5374
cluster404 3 H1ZV37 GO:0016098; P:monoterpenoid metabolic process; IDA:UniProtKB S._cavourensis_JCM_4298|WP_175451366.1;S._cavourensis_DSM_41795|WP_175451366.1;Streptomyces_ACT158protein|1883.4770.peg.3473
cluster405 3 O66611 GO:0008270; F:zinc ion binding; IEA:InterPro S._cavourensis_JCM_4298|WP_114934045.1;S._cavourensis_DSM_41795|WP_114934045.1;Streptomyces_ACT158protein|1883.4770.peg.5161
cluster406 3 Q826T4 GO:0009102; P:biotin biosynthetic process; IEA:UniProtKB-UniRule S._cavourensis_JCM_4298|WP_114929501.1;S._cavourensis_DSM_41795|WP_114929501.1;Streptomyces_ACT158protein|1883.4770.peg.1608
cluster407 3 P55189 GO:0008271; F:secondary active sulfate transmembrane transporter activity; IEA:InterPro S._cavourensis_JCM_4298|WP_229865795.1;S._cavourensis_DSM_41795|WP_229865795.1;Streptomyces_ACT158protein|1883.4770.peg.2775
cluster408 3 P33352 N/A S._cavourensis_JCM_4298|WP_142229725.1;S._cavourensis_DSM_41795|WP_142229725.1;Streptomyces_ACT158protein|1883.4770.peg.3237
cluster409 3 O33011 GO:0016787; F:hydrolase activity; IEA:InterPro S._cavourensis_JCM_4298|WP_079167297.1;S._cavourensis_DSM_41795|WP_079167297.1;Streptomyces_ACT158protein|1883.4770.peg.3446
cluster410 3 N/A N/A S._cavourensis_JCM_4298|WP_175452077.1;S._cavourensis_DSM_41795|WP_175452077.1;Streptomyces_ACT158protein|1883.4770.peg.3433
cluster411 3 N/A N/A S._cavourensis_JCM_4298|WP_142229915.1;S._cavourensis_DSM_41795|WP_142229915.1;Streptomyces_ACT158protein|1883.4770.peg.728
cluster412 3 Q9F364 GO:0034628; P:'de novo' NAD biosynthetic process from aspartate; IBA:GO_Central S._cavourensis_JCM_4298|WP_019762611.1;S._cavourensis_DSM_41795|WP_019762611.1;Streptomyces_ACT158protein|1883.4770.peg.4464
cluster413 3 P45867 GO:0006635; P:fatty acid beta-oxidation; IEA:UniProtKB-UniPathway S._cavourensis_JCM_4298|WP_119823527.1;S._cavourensis_DSM_41795|WP_119823527.1;Streptomyces_ACT158protein|1883.4770.peg.3439
cluster414 3 N/A N/A S._cavourensis_JCM_4298|WP_114933834.1;S._cavourensis_DSM_41795|WP_114933834.1;Streptomyces_ACT158protein|1883.4770.peg.883
cluster415 3 N/A N/A S._cavourensis_JCM_4298|WP_142229269.1;S._cavourensis_DSM_41795|WP_142229269.1;Streptomyces_ACT158protein|1883.4770.peg.916
cluster416 3 N/A N/A S._cavourensis_JCM_4298|WP_029395009.1;S._cavourensis_DSM_41795|WP_029395009.1;Streptomyces_ACT158protein|1883.4770.peg.944
cluster417 3 P9WP93 GO:0009236; P:cobalamin biosynthetic process; IEA:UniProtKB-UniPathway S._cavourensis_JCM_4298|WP_142230563.1;S._cavourensis_DSM_41795|WP_142230563.1;Streptomyces_ACT158protein|1883.4770.peg.3738
cluster418 3 N/A N/A S._cavourensis_JCM_4298|WP_373303823.1;S._cavourensis_DSM_41795|WP_373303823.1;Streptomyces_ACT158protein|1883.4770.peg.1833
cluster419 3 Q82D15 GO:0009146; P:purine nucleoside triphosphate catabolic process; IEA:UniProtKB-UniRule S._cavourensis_JCM_4298|WP_114931356.1;S._cavourensis_DSM_41795|WP_114931356.1;Streptomyces_ACT158protein|1883.4770.peg.2645
cluster420 3 P90795 GO:0046168; P:glycerol-3-phosphate catabolic process; IBA:GO_Central S._cavourensis_JCM_4298|WP_053561885.1;S._cavourensis_DSM_41795|WP_053561885.1;Streptomyces_ACT158protein|1883.4770.peg.386
cluster421 3 N/A N/A S._cavourensis_JCM_4298|WP_114932952.1;S._cavourensis_DSM_41795|WP_114932952.1;Streptomyces_ACT158protein|1883.4770.peg.2991
cluster422 3 N/A N/A S._cavourensis_JCM_4298|WP_114932747.1;S._cavourensis_DSM_41795|WP_114932747.1;Streptomyces_ACT158protein|1883.4770.peg.1572
cluster423 3 N/A N/A S._cavourensis_JCM_4298|WP_142229182.1;S._cavourensis_DSM_41795|WP_142229182.1;Streptomyces_ACT158protein|1883.4770.peg.5381
cluster424 3 P75822 GO:0005886; C:plasma membrane; IDA:EcoCyc S._cavourensis_JCM_4298|WP_114929144.1;S._cavourensis_DSM_41795|WP_114929144.1;Streptomyces_ACT158protein|1883.4770.peg.4605
cluster425 3 P39897 GO:0003677; F:DNA binding; IEA:UniProtKB-KW S._cavourensis_JCM_4298|WP_053561860.1;S._cavourensis_DSM_41795|WP_053561860.1;Streptomyces_ACT158protein|1883.4770.peg.2387
cluster426 3 P0ACN9 GO:0006355; P:regulation of transcription, DNA-templated; IEA:InterPro S._cavourensis_JCM_4298|WP_142228672.1;S._cavourensis_DSM_41795|WP_142228672.1;Streptomyces_ACT158protein|1883.4770.peg.2604
cluster427 3 Q7VRS4 GO:0043419; P:urea catabolic process; IEA:UniProtKB-UniPathway S._cavourensis_JCM_4298|WP_142230346.1;S._cavourensis_DSM_41795|WP_142230346.1;Streptomyces_ACT158protein|1883.4770.peg.3108
cluster428 3 P54557 N/A S._cavourensis_JCM_4298|WP_142230558.1;S._cavourensis_DSM_41795|WP_142230558.1;Streptomyces_ACT158protein|1883.4770.peg.2051
cluster429 3 N/A N/A S._cavourensis_JCM_4298|WP_019766834.1;S._cavourensis_DSM_41795|WP_019766834.1;Streptomyces_ACT158protein|1883.4770.peg.2140
cluster430 3 N/A N/A S._cavourensis_JCM_4298|WP_142229273.1;S._cavourensis_DSM_41795|WP_142229273.1;Streptomyces_ACT158protein|1883.4770.peg.922
cluster431 3 N/A N/A S._cavourensis_JCM_4298|WP_119826720.1;S._cavourensis_DSM_41795|WP_119826720.1;Streptomyces_ACT158protein|1883.4770.peg.1573
cluster432 3 P49937 GO:0055072; P:iron ion homeostasis; IEA:UniProtKB-KW S._cavourensis_JCM_4298|WP_142230411.1;S._cavourensis_DSM_41795|WP_142230411.1;Streptomyces_ACT158protein|1883.4770.peg.72
cluster433 3 N/A N/A S._cavourensis_JCM_4298|WP_142230326.1;S._cavourensis_DSM_41795|WP_142230326.1;Streptomyces_ACT158protein|1883.4770.peg.5571
cluster434 3 P65729 GO:0004674; F:protein serine/threonine kinase activity; IEA:UniProtKB-KW S._cavourensis_JCM_4298|WP_142228989.1;S._cavourensis_DSM_41795|WP_142228989.1;Streptomyces_ACT158protein|1883.4770.peg.4088
cluster435 3 Q9RD25 GO:0006662; P:glycerol ether metabolic process; IEA:InterPro S._cavourensis_JCM_4298|WP_114933734.1;S._cavourensis_DSM_41795|WP_114933734.1;Streptomyces_ACT158protein|1883.4770.peg.2139
cluster436 3 Q5SKE6 GO:0043952; P:protein transport by the Sec complex; IEA:UniProtKB-UniRule S._cavourensis_JCM_4298|WP_142230244.1;S._cavourensis_DSM_41795|WP_142230244.1;Streptomyces_ACT158protein|1883.4770.peg.1671
cluster437 3 Q9KTJ6 GO:0048473; P:D-methionine transport; IBA:GO_Central S._cavourensis_JCM_4298|WP_018490473.1;S._cavourensis_DSM_41795|WP_018490473.1;Streptomyces_ACT158protein|1883.4770.peg.4955
cluster438 3 A0R152 GO:0006364; P:rRNA processing; IMP:UniProtKB S._cavourensis_JCM_4298|WP_142228966.1;S._cavourensis_DSM_41795|WP_142228966.1;Streptomyces_ACT158protein|1883.4770.peg.1873
cluster439 3 Q9XA16 GO:0004674; F:protein serine/threonine kinase activity; IEA:UniProtKB-KW S._cavourensis_JCM_4298|WP_142229433.1;S._cavourensis_DSM_41795|WP_142229433.1;Streptomyces_ACT158protein|1883.4770.peg.2840
cluster440 3 P80859 GO:0006098; P:pentose-phosphate shunt; IEA:UniProtKB-UniPathway S._cavourensis_JCM_4298|WP_114933679.1;S._cavourensis_DSM_41795|WP_114933679.1;Streptomyces_ACT158protein|1883.4770.peg.6353
cluster441 3 N/A N/A S._cavourensis_JCM_4298|WP_029395508.1;S._cavourensis_DSM_41795|WP_029395508.1;Streptomyces_ACT158protein|1883.4770.peg.1613
cluster442 3 N/A N/A S._cavourensis_JCM_4298|WP_114929489.1;S._cavourensis_DSM_41795|WP_114929489.1;Streptomyces_ACT158protein|1883.4770.peg.6512
cluster443 3 N/A N/A S._cavourensis_JCM_4298|WP_142228991.1;S._cavourensis_DSM_41795|WP_142228991.1;Streptomyces_ACT158protein|1883.4770.peg.5992
cluster444 3 Q46BL0 GO:0019354; P:siroheme biosynthetic process; IDA:UniProtKB S._cavourensis_JCM_4298|WP_185900590.1;S._cavourensis_DSM_41795|WP_185900590.1;Streptomyces_ACT158protein|1883.4770.peg.4767
cluster445 3 P9WM20 GO:0004252; F:serine-type endopeptidase activity; IEA:InterPro S._cavourensis_JCM_4298|WP_053560741.1;S._cavourensis_DSM_41795|WP_053560741.1;Streptomyces_ACT158protein|1883.4770.peg.2954
cluster446 3 N/A N/A S._cavourensis_JCM_4298|WP_119827634.1;S._cavourensis_DSM_41795|WP_119827634.1;Streptomyces_ACT158protein|1883.4770.peg.2552
cluster447 3 N/A N/A S._cavourensis_JCM_4298|WP_229866013.1;S._cavourensis_DSM_41795|WP_229866013.1;Streptomyces_ACT158protein|1883.4770.peg.2304
cluster448 3 A0A0H3C9Q9 GO:0051301; P:cell division; IEA:UniProtKB-KW S._cavourensis_JCM_4298|WP_142230302.1;S._cavourensis_DSM_41795|WP_142230302.1;Streptomyces_ACT158protein|1883.4770.peg.2883
cluster449 3 O31520 GO:0055085; P:transmembrane transport; IEA:InterPro S._cavourensis_JCM_4298|WP_018487211.1;S._cavourensis_DSM_41795|WP_018487211.1;Streptomyces_ACT158protein|1883.4770.peg.3125
cluster450 3 N/A N/A S._cavourensis_JCM_4298|WP_142228624.1;S._cavourensis_DSM_41795|WP_142228624.1;Streptomyces_ACT158protein|1883.4770.peg.5796
cluster451 3 P39071 GO:0019290; P:siderophore biosynthetic process; IEA:InterPro S._cavourensis_JCM_4298|WP_142228884.1;S._cavourensis_DSM_41795|WP_142228884.1;Streptomyces_ACT158protein|1883.4770.peg.4610
cluster452 3 Q47085 GO:0055072; P:iron ion homeostasis; IEA:UniProtKB-KW S._cavourensis_JCM_4298|WP_142228432.1;S._cavourensis_DSM_41795|WP_142228432.1;Streptomyces_ACT158protein|1883.4770.peg.449
cluster453 3 P08594 GO:0004252; F:serine-type endopeptidase activity; IEA:InterPro S._cavourensis_JCM_4298|WP_114932627.1;S._cavourensis_DSM_41795|WP_114932627.1;Streptomyces_ACT158protein|1883.4770.peg.3049
cluster454 3 N/A N/A S._cavourensis_JCM_4298|WP_142230273.1;S._cavourensis_DSM_41795|WP_142230273.1;Streptomyces_ACT158protein|1883.4770.peg.6312
cluster455 3 N/A N/A S._cavourensis_JCM_4298|WP_142229505.1;S._cavourensis_DSM_41795|WP_142229505.1;Streptomyces_ACT158protein|1883.4770.peg.2857
cluster456 3 Q9K4B1 GO:0046854; P:phosphatidylinositol phosphorylation; IEA:InterPro S._cavourensis_JCM_4298|WP_019764681.1;S._cavourensis_DSM_41795|WP_019764681.1;Streptomyces_ACT158protein|1883.4770.peg.1406
cluster457 3 N/A N/A S._cavourensis_JCM_4298|WP_142229166.1;S._cavourensis_DSM_41795|WP_142229166.1;Streptomyces_ACT158protein|1883.4770.peg.4183
cluster458 3 L0TCG5 GO:0006352; P:DNA-templated transcription, initiation; IEA:InterPro S._cavourensis_JCM_4298|WP_142228585.1;S._cavourensis_DSM_41795|WP_142228585.1;Streptomyces_ACT158protein|1883.4770.peg.3320
cluster459 3 Q9L016 GO:0033194; P:response to hydroperoxide; IBA:GO_Central S._cavourensis_JCM_4298|WP_131545401.1;S._cavourensis_DSM_41795|WP_131545401.1;Streptomyces_ACT158protein|1883.4770.peg.5802
cluster460 3 P52320 GO:0005975; P:carbohydrate metabolic process; IEA:InterPro S._cavourensis_JCM_4298|WP_053560854.1;S._cavourensis_DSM_41795|WP_053560854.1;Streptomyces_ACT158protein|1883.4770.peg.5832
cluster461 3 Q52953 GO:0008360; P:regulation of cell shape; IEA:UniProtKB-KW S._cavourensis_JCM_4298|WP_019766250.1;S._cavourensis_DSM_41795|WP_019766250.1;Streptomyces_ACT158protein|1883.4770.peg.2724
cluster462 3 P25081 GO:0006486; P:protein glycosylation; IBA:GO_Central S._cavourensis_JCM_4298|WP_114931415.1;S._cavourensis_DSM_41795|WP_114931415.1;Streptomyces_ACT158protein|1883.4770.peg.5474
cluster463 3 N/A N/A S._cavourensis_JCM_4298|WP_029395434.1;S._cavourensis_DSM_41795|WP_029395434.1;Streptomyces_ACT158protein|1883.4770.peg.4209
cluster464 3 N/A N/A S._cavourensis_JCM_4298|WP_229866070.1;S._cavourensis_DSM_41795|WP_229866070.1;Streptomyces_ACT158protein|1883.4770.peg.4442
cluster465 3 Q479B1 GO:0055130; P:D-alanine catabolic process; IEA:UniProtKB-UniPathway S._cavourensis_JCM_4298|WP_142229078.1;S._cavourensis_DSM_41795|WP_142229078.1;Streptomyces_ACT158protein|1883.4770.peg.5249
cluster466 3 N/A N/A S._cavourensis_JCM_4298|WP_142229039.1;S._cavourensis_DSM_41795|WP_142229039.1;Streptomyces_ACT158protein|1883.4770.peg.4784
cluster467 3 Q0VP64 GO:0003676; F:nucleic acid binding; IEA:InterPro S._cavourensis_JCM_4298|WP_142229189.1;S._cavourensis_DSM_41795|WP_142229189.1;Streptomyces_ACT158protein|1883.4770.peg.6590
cluster468 3 N/A N/A S._cavourensis_JCM_4298|WP_185900661.1;S._cavourensis_DSM_41795|WP_185900661.1;Streptomyces_ACT158protein|1883.4770.peg.2106
cluster469 3 P86325 GO:0052689; F:carboxylic ester hydrolase activity; IDA:UniProtKB S._cavourensis_JCM_4298|WP_142229926.1;S._cavourensis_DSM_41795|WP_142229926.1;Streptomyces_ACT158protein|1883.4770.peg.6156
cluster470 3 N/A N/A S._cavourensis_JCM_4298|WP_217688390.1;S._cavourensis_DSM_41795|WP_217688390.1;Streptomyces_ACT158protein|1883.4770.peg.314
cluster471 3 N/A N/A S._cavourensis_JCM_4298|WP_142230213.1;S._cavourensis_DSM_41795|WP_142230213.1;Streptomyces_ACT158protein|1883.4770.peg.1071
cluster472 3 P0DPR5 N/A S._cavourensis_JCM_4298|WP_142229941.1;S._cavourensis_DSM_41795|WP_142229941.1;Streptomyces_ACT158protein|1883.4770.peg.6073
cluster473 3 Q0IIS3 GO:0006629; P:lipid metabolic process; IEA:UniProtKB-KW S._cavourensis_JCM_4298|WP_114931752.1;S._cavourensis_DSM_41795|WP_114931752.1;Streptomyces_ACT158protein|1883.4770.peg.1758
cluster474 3 P35033 GO:0007586; P:digestion; IEA:UniProtKB-KW S._cavourensis_JCM_4298|WP_053562075.1;S._cavourensis_DSM_41795|WP_053562075.1;Streptomyces_ACT158protein|1883.4770.peg.4141
cluster475 3 Q46892 GO:0015128; F:gluconate transmembrane transporter activity; IEA:InterPro S._cavourensis_JCM_4298|WP_114932594.1;S._cavourensis_DSM_41795|WP_114932594.1;Streptomyces_ACT158protein|1883.4770.peg.4591
cluster476 3 D1BZ82 GO:0010125; P:mycothiol biosynthetic process; IEA:UniProtKB-UniRule S._cavourensis_JCM_4298|WP_229866146.1;S._cavourensis_DSM_41795|WP_229866146.1;Streptomyces_ACT158protein|1883.4770.peg.1354
cluster477 3 N/A N/A S._cavourensis_JCM_4298|WP_114929673.1;S._cavourensis_DSM_41795|WP_114929673.1;Streptomyces_ACT158protein|1883.4770.peg.3436
cluster478 3 Q6P902 GO:0007283; P:spermatogenesis; IEA:UniProtKB-KW S._cavourensis_JCM_4298|WP_053562253.1;S._cavourensis_DSM_41795|WP_053562253.1;Streptomyces_ACT158protein|1883.4770.peg.3483
cluster479 3 N/A N/A S._cavourensis_JCM_4298|WP_229866165.1;S._cavourensis_DSM_41795|WP_229866165.1;Streptomyces_ACT158protein|1883.4770.peg.4415
cluster480 3 Q82IV0 GO:0006412; P:translation; IEA:UniProtKB-UniRule S._cavourensis_JCM_4298|WP_070205033.1;S._cavourensis_DSM_41795|WP_070205033.1;Streptomyces_ACT158protein|1883.4770.peg.1395
cluster481 3 N/A N/A S._cavourensis_JCM_4298|WP_053559142.1;S._cavourensis_DSM_41795|WP_053559142.1;Streptomyces_ACT158protein|1883.4770.peg.372
cluster482 3 B5XAM2 GO:0070126; P:mitochondrial translational termination; ISS:UniProtKB S._cavourensis_JCM_4298|WP_019762784.1;S._cavourensis_DSM_41795|WP_019762784.1;Streptomyces_ACT158protein|1883.4770.peg.3836
cluster483 3 P38102 GO:0042968; P:homoserine transport; IBA:GO_Central S._cavourensis_JCM_4298|WP_018490943.1;S._cavourensis_DSM_41795|WP_018490943.1;Streptomyces_ACT158protein|1883.4770.peg.2145
cluster484 3 Q45670 GO:0004252; F:serine-type endopeptidase activity; IEA:InterPro S._cavourensis_JCM_4298|WP_119823632.1;S._cavourensis_DSM_41795|WP_119823632.1;Streptomyces_ACT158protein|1883.4770.peg.6544
cluster485 3 N/A N/A S._cavourensis_JCM_4298|WP_114932688.1;S._cavourensis_DSM_41795|WP_114932688.1;Streptomyces_ACT158protein|1883.4770.peg.3917
cluster486 3 Q9LCC2 GO:0006355; P:regulation of transcription, DNA-templated; IEA:InterPro S._cavourensis_JCM_4298|WP_373303839.1;S._cavourensis_DSM_41795|WP_373303839.1;Streptomyces_ACT158protein|1883.4770.peg.1250
cluster487 3 N/A N/A S._cavourensis_JCM_4298|WP_142228447.1;S._cavourensis_DSM_41795|WP_142228447.1;Streptomyces_ACT158protein|1883.4770.peg.460
cluster488 3 Q9K3S8 GO:0033499; P:galactose catabolic process via UDP-galactose; IBA:GO_Central S._cavourensis_JCM_4298|WP_142229183.1;S._cavourensis_DSM_41795|WP_142229183.1;Streptomyces_ACT158protein|1883.4770.peg.6426
cluster489 3 P0AGG3 GO:0006637; P:acyl-CoA metabolic process; IEA:InterPro S._cavourensis_JCM_4298|WP_142229044.1;S._cavourensis_DSM_41795|WP_142229044.1;Streptomyces_ACT158protein|1883.4770.peg.2932
cluster490 3 B0R5G3 GO:0005215; F:transporter activity; IEA:InterPro S._cavourensis_JCM_4298|WP_114931367.1;S._cavourensis_DSM_41795|WP_114931367.1;Streptomyces_ACT158protein|1883.4770.peg.4429
cluster491 3 Q8RQP4 GO:0006537; P:glutamate biosynthetic process; ISS:UniProtKB S._cavourensis_JCM_4298|WP_019766016.1;S._cavourensis_DSM_41795|WP_019766016.1;Streptomyces_ACT158protein|1883.4770.peg.6388
cluster492 3 N/A N/A S._cavourensis_JCM_4298|WP_114933351.1;S._cavourensis_DSM_41795|WP_114933351.1;Streptomyces_ACT158protein|1883.4770.peg.2939
cluster493 3 A5GWV7 GO:0043419; P:urea catabolic process; IEA:UniProtKB-UniPathway S._cavourensis_JCM_4298|WP_114933644.1;S._cavourensis_DSM_41795|WP_114933644.1;Streptomyces_ACT158protein|1883.4770.peg.3105
cluster494 3 Q46339 GO:0006730; P:one-carbon metabolic process; IEA:UniProtKB-KW S._cavourensis_JCM_4298|WP_019765722.1;S._cavourensis_DSM_41795|WP_019765722.1;Streptomyces_ACT158protein|1883.4770.peg.2103
cluster495 3 Q9L9F8 GO:0043642; P:novobiocin biosynthetic process; IDA:UniProtKB S._cavourensis_JCM_4298|WP_119824922.1;S._cavourensis_DSM_41795|WP_119824922.1;Streptomyces_ACT158protein|1883.4770.peg.2349
cluster496 3 Q9C6B3 GO:0009651; P:response to salt stress; IEP:TAIR S._cavourensis_JCM_4298|WP_114929534.1;S._cavourensis_DSM_41795|WP_114929534.1;Streptomyces_ACT158protein|1883.4770.peg.1492
cluster497 3 N/A N/A S._cavourensis_JCM_4298|WP_114933433.1;S._cavourensis_DSM_41795|WP_114933433.1;Streptomyces_ACT158protein|1883.4770.peg.1199
cluster498 3 P9WGN0 GO:0006355; P:regulation of transcription, DNA-templated; IEA:InterPro S._cavourensis_JCM_4298|WP_053559047.1;S._cavourensis_DSM_41795|WP_053559047.1;Streptomyces_ACT158protein|1883.4770.peg.1824
cluster499 3 Q9RYU4 GO:0055114; P:oxidation-reduction process; IBA:GO_Central S._cavourensis_JCM_4298|WP_019762064.1;S._cavourensis_DSM_41795|WP_019762064.1;Streptomyces_ACT158protein|1883.4770.peg.1925
cluster500 3 L0T911 GO:0008360; P:regulation of cell shape; IEA:UniProtKB-KW S._cavourensis_JCM_4298|WP_114930992.1;S._cavourensis_DSM_41795|WP_114930992.1;Streptomyces_ACT158protein|1883.4770.peg.712
cluster501 3 N/A N/A S._cavourensis_JCM_4298|WP_114930413.1;S._cavourensis_DSM_41795|WP_114930413.1;Streptomyces_ACT158protein|1883.4770.peg.1796
cluster502 3 N/A N/A S._cavourensis_JCM_4298|WP_019765946.1;S._cavourensis_DSM_41795|WP_019765946.1;Streptomyces_ACT158protein|1883.4770.peg.5921
cluster503 3 P50075 GO:0046677; P:response to antibiotic; IEA:UniProtKB-KW S._cavourensis_JCM_4298|WP_114931961.1;S._cavourensis_DSM_41795|WP_114931961.1;Streptomyces_ACT158protein|1883.4770.peg.330
cluster504 3 P9WL30 GO:0016491; F:oxidoreductase activity; IEA:InterPro S._cavourensis_JCM_4298|WP_029395273.1;S._cavourensis_DSM_41795|WP_029395273.1;Streptomyces_ACT158protein|1883.4770.peg.1300
cluster505 3 O31543 GO:0015095; F:magnesium ion transmembrane transporter activity; IBA:GO_Central S._cavourensis_JCM_4298|WP_119823673.1;S._cavourensis_DSM_41795|WP_119823673.1;Streptomyces_ACT158protein|1883.4770.peg.379
cluster506 3 Q6Z2T6 GO:0010189; P:vitamin E biosynthetic process; IEA:UniProtKB-UniPathway S._cavourensis_JCM_4298|WP_142230450.1;S._cavourensis_DSM_41795|WP_142230450.1;Streptomyces_ACT158protein|1883.4770.peg.6042
cluster507 3 N/A N/A S._cavourensis_JCM_4298|WP_114932233.1;S._cavourensis_DSM_41795|WP_114932233.1;Streptomyces_ACT158protein|1883.4770.peg.5407
cluster508 3 P39071 GO:0019290; P:siderophore biosynthetic process; IEA:InterPro S._cavourensis_JCM_4298|WP_093753572.1;S._cavourensis_DSM_41795|WP_093753572.1;Streptomyces_ACT158protein|1883.4770.peg.2663
cluster509 3 N/A N/A S._cavourensis_JCM_4298|WP_119824865.1;S._cavourensis_DSM_41795|WP_119824865.1;Streptomyces_ACT158protein|1883.4770.peg.5427
cluster510 3 N/A N/A S._cavourensis_JCM_4298|WP_142228536.1;S._cavourensis_DSM_41795|WP_142228536.1;Streptomyces_ACT158protein|1883.4770.peg.5864
cluster511 3 N/A N/A S._cavourensis_JCM_4298|WP_114933708.1;S._cavourensis_DSM_41795|WP_114933708.1;Streptomyces_ACT158protein|1883.4770.peg.5081
cluster512 3 P9WQ66 GO:0003824; F:catalytic activity; IEA:InterPro S._cavourensis_JCM_4298|WP_142230356.1;S._cavourensis_DSM_41795|WP_142230356.1;Streptomyces_ACT158protein|1883.4770.peg.3965
cluster513 3 P45496 GO:0016491; F:oxidoreductase activity; IEA:UniProtKB-KW S._cavourensis_JCM_4298|WP_093754353.1;S._cavourensis_DSM_41795|WP_093754353.1;Streptomyces_ACT158protein|1883.4770.peg.5130
cluster514 3 N/A N/A S._cavourensis_JCM_4298|WP_217689063.1;S._cavourensis_DSM_41795|WP_217689063.1;Streptomyces_ACT158protein|1883.4770.peg.5275
cluster515 3 P15555 GO:0008360; P:regulation of cell shape; IEA:UniProtKB-KW S._cavourensis_JCM_4298|WP_142230472.1;S._cavourensis_DSM_41795|WP_142230472.1;Streptomyces_ACT158protein|1883.4770.peg.2246
cluster516 3 P37424 GO:0043565; F:sequence-specific DNA binding; IEA:InterPro S._cavourensis_JCM_4298|WP_229866274.1;S._cavourensis_DSM_41795|WP_229866274.1;Streptomyces_ACT158protein|1883.4770.peg.1239
cluster517 3 A0R567 GO:0006284; P:base-excision repair; IEA:InterPro S._cavourensis_JCM_4298|WP_070204512.1;S._cavourensis_DSM_41795|WP_070204512.1;Streptomyces_ACT158protein|1883.4770.peg.3362
cluster518 3 N/A N/A S._cavourensis_JCM_4298|WP_114930254.1;S._cavourensis_DSM_41795|WP_114930254.1;Streptomyces_ACT158protein|1883.4770.peg.1732
cluster519 3 N/A N/A S._cavourensis_JCM_4298|WP_229865777.1;S._cavourensis_DSM_41795|WP_229865777.1;Streptomyces_ACT158protein|1883.4770.peg.2627
cluster520 3 Q9X8H1 GO:0006793; P:phosphorus metabolic process; IBA:GO_Central S._cavourensis_JCM_4298|WP_119825120.1;S._cavourensis_DSM_41795|WP_119825120.1;Streptomyces_ACT158protein|1883.4770.peg.6499
cluster521 3 A5EYD6 GO:0019277; P:UDP-N-acetylgalactosamine biosynthetic process; IEA:InterPro S._cavourensis_JCM_4298|WP_053558794.1;S._cavourensis_DSM_41795|WP_053558794.1;Streptomyces_ACT158protein|1883.4770.peg.158
cluster522 3 Q9ZN78 GO:0019872; P:streptomycin biosynthetic process; NAS:UniProtKB S._cavourensis_JCM_4298|WP_053560364.1;S._cavourensis_DSM_41795|WP_053560364.1;Streptomyces_ACT158protein|1883.4770.peg.2875
cluster523 3 O87324 GO:0003700; F:DNA-binding transcription factor activity; IEA:InterPro S._cavourensis_JCM_4298|WP_142230509.1;S._cavourensis_DSM_41795|WP_142230509.1;Streptomyces_ACT158protein|1883.4770.peg.4441
cluster524 3 P33590 GO:0015675; P:nickel cation transport; IEA:InterPro S._cavourensis_JCM_4298|WP_093750542.1;S._cavourensis_DSM_41795|WP_093750542.1;Streptomyces_ACT158protein|1883.4770.peg.1990
cluster525 3 N/A N/A S._cavourensis_JCM_4298|WP_053559502.1;S._cavourensis_DSM_41795|WP_053559502.1;Streptomyces_ACT158protein|1883.4770.peg.2568
cluster526 3 B1VV08 GO:0016149; F:translation release factor activity, codon specific; IEA:UniProtKB-UniRule S._cavourensis_JCM_4298|WP_029395694.1;S._cavourensis_DSM_41795|WP_029395694.1;Streptomyces_ACT158protein|1883.4770.peg.1941
cluster527 3 N/A N/A S._cavourensis_JCM_4298|WP_019766498.1;S._cavourensis_DSM_41795|WP_019766498.1;Streptomyces_ACT158protein|1883.4770.peg.1491
cluster528 3 N/A N/A S._cavourensis_JCM_4298|WP_308435378.1;S._cavourensis_DSM_41795|WP_308435378.1;Streptomyces_ACT158protein|1883.4770.peg.3862
cluster529 3 P43164 GO:0008270; F:zinc ion binding; IEA:InterPro S._cavourensis_JCM_4298|WP_093752231.1;S._cavourensis_DSM_41795|WP_093752231.1;Streptomyces_ACT158protein|1883.4770.peg.5941
cluster530 3 N/A N/A S._cavourensis_JCM_4298|WP_142228974.1;S._cavourensis_DSM_41795|WP_142228974.1;Streptomyces_ACT158protein|1883.4770.peg.935
cluster531 3 N/A N/A S._cavourensis_JCM_4298|WP_093749539.1;S._cavourensis_DSM_41795|WP_093749539.1;Streptomyces_ACT158protein|1883.4770.peg.1767
cluster532 3 P70795 N/A S._cavourensis_JCM_4298|WP_114929976.1;S._cavourensis_DSM_41795|WP_114929976.1;Streptomyces_ACT158protein|1883.4770.peg.2050
cluster533 3 N/A N/A S._cavourensis_JCM_4298|WP_053560802.1;S._cavourensis_DSM_41795|WP_053560802.1;Streptomyces_ACT158protein|1883.4770.peg.5100
cluster534 3 N/A N/A S._cavourensis_JCM_4298|WP_142230136.1;S._cavourensis_DSM_41795|WP_142230136.1;Streptomyces_ACT158protein|1883.4770.peg.5922
cluster535 3 Q9LV93 GO:0009624; P:response to nematode; IEP:TAIR S._cavourensis_JCM_4298|WP_142230490.1;S._cavourensis_DSM_41795|WP_142230490.1;Streptomyces_ACT158protein|1883.4770.peg.2578
cluster536 3 N/A N/A S._cavourensis_JCM_4298|WP_114933479.1;S._cavourensis_DSM_41795|WP_114933479.1;Streptomyces_ACT158protein|1883.4770.peg.6810
cluster537 3 N/A N/A S._cavourensis_JCM_4298|WP_019763151.1;S._cavourensis_DSM_41795|WP_019763151.1;Streptomyces_ACT158protein|1883.4770.peg.2013
cluster538 3 A8AHD3 N/A S._cavourensis_JCM_4298|WP_114930334.1;S._cavourensis_DSM_41795|WP_114930334.1;Streptomyces_ACT158protein|1883.4770.peg.2082
cluster539 3 N/A N/A S._cavourensis_JCM_4298|WP_185900689.1;S._cavourensis_DSM_41795|WP_185900689.1;Streptomyces_ACT158protein|1883.4770.peg.2231
cluster540 3 P32010 GO:0046677; P:response to antibiotic; IEA:UniProtKB-KW S._cavourensis_JCM_4298|WP_114930584.1;S._cavourensis_DSM_41795|WP_114930584.1;Streptomyces_ACT158protein|1883.4770.peg.2587
cluster541 3 Q9UWR6 GO:0008299; P:isoprenoid biosynthetic process; IEA:InterPro S._cavourensis_JCM_4298|WP_142230497.1;S._cavourensis_DSM_41795|WP_142230497.1;Streptomyces_ACT158protein|1883.4770.peg.6417
cluster542 3 N/A N/A S._cavourensis_JCM_4298|WP_114930310.1;S._cavourensis_DSM_41795|WP_114930310.1;Streptomyces_ACT158protein|1883.4770.peg.4702
cluster543 3 P71741 GO:0005993; P:trehalose catabolic process; IDA:MTBBASE S._cavourensis_JCM_4298|WP_142228736.1;S._cavourensis_DSM_41795|WP_142228736.1;Streptomyces_ACT158protein|1883.4770.peg.3409
cluster544 3 O31834 GO:0043565; F:sequence-specific DNA binding; IEA:InterPro S._cavourensis_JCM_4298|WP_114931035.1;S._cavourensis_DSM_41795|WP_114931035.1;Streptomyces_ACT158protein|1883.4770.peg.2594
cluster545 3 N/A N/A S._cavourensis_JCM_4298|WP_028415813.1;S._cavourensis_DSM_41795|WP_028415813.1;Streptomyces_ACT158protein|1883.4770.peg.341
cluster546 3 Q54410 GO:0006508; P:proteolysis; IDA:UniProtKB S._cavourensis_JCM_4298|WP_114933229.1;S._cavourensis_DSM_41795|WP_114933229.1;Streptomyces_ACT158protein|1883.4770.peg.5233
cluster547 3 P0ADV6 GO:0016705; F:oxidoreductase activity, acting on paired donors, with incorporation or reduction of molecular oxygen; IEA:InterPro S._cavourensis_JCM_4298|WP_053561884.1;S._cavourensis_DSM_41795|WP_053561884.1;Streptomyces_ACT158protein|1883.4770.peg.385
cluster548 3 N/A N/A S._cavourensis_JCM_4298|WP_114933519.1;S._cavourensis_DSM_41795|WP_114933519.1;Streptomyces_ACT158protein|1883.4770.peg.6633
cluster549 3 N/A N/A S._cavourensis_JCM_4298|WP_114932131.1;S._cavourensis_DSM_41795|WP_114932131.1;Streptomyces_ACT158protein|1883.4770.peg.4530
cluster550 3 G5EGA6 GO:0003824; F:catalytic activity; IDA:UniProtKB S._cavourensis_JCM_4298|WP_114929571.1;S._cavourensis_DSM_41795|WP_114929571.1;Streptomyces_ACT158protein|1883.4770.peg.2030
cluster551 3 N/A N/A S._cavourensis_JCM_4298|WP_114929811.1;S._cavourensis_DSM_41795|WP_114929811.1;Streptomyces_ACT158protein|1883.4770.peg.830
cluster552 3 N/A N/A S._cavourensis_JCM_4298|WP_114934053.1;S._cavourensis_DSM_41795|WP_114934053.1;Streptomyces_ACT158protein|1883.4770.peg.5694
cluster553 3 N/A N/A S._cavourensis_JCM_4298|WP_018492026.1;S._cavourensis_DSM_41795|WP_018492026.1;Streptomyces_ACT158protein|1883.4770.peg.2174
cluster554 3 N/A N/A S._cavourensis_JCM_4298|WP_018489753.1;S._cavourensis_DSM_41795|WP_018489753.1;Streptomyces_ACT158protein|1883.4770.peg.48
cluster555 3 O54438 GO:0030497; P:fatty acid elongation; ISS:UniProtKB S._cavourensis_JCM_4298|WP_019763892.1;S._cavourensis_DSM_41795|WP_019763892.1;Streptomyces_ACT158protein|1883.4770.peg.3410
cluster556 3 P07524 GO:0042438; P:melanin biosynthetic process; IEA:UniProtKB-KW S._cavourensis_JCM_4298|WP_142228438.1;S._cavourensis_DSM_41795|WP_142228438.1;Streptomyces_ACT158protein|1883.4770.peg.441
cluster557 3 N/A N/A S._cavourensis_JCM_4298|WP_162888440.1;S._cavourensis_DSM_41795|WP_260617812.1;Streptomyces_ACT158protein|1883.4770.peg.2230
cluster558 3 P9WQ88 GO:0009058; P:biosynthetic process; IEA:InterPro S._cavourensis_JCM_4298|WP_142228742.1;S._cavourensis_DSM_41795|WP_142228742.1;Streptomyces_ACT158protein|1883.4770.peg.6199
cluster559 3 N/A N/A S._cavourensis_JCM_4298|WP_093753609.1;S._cavourensis_DSM_41795|WP_093753609.1;Streptomyces_ACT158protein|1883.4770.peg.5414
cluster560 3 N/A N/A S._cavourensis_JCM_4298|WP_142229118.1;S._cavourensis_DSM_41795|WP_142229118.1;Streptomyces_ACT158protein|1883.4770.peg.1952
cluster561 3 B1VQW8 GO:0006422; P:aspartyl-tRNA aminoacylation; IEA:UniProtKB-UniRule S._cavourensis_JCM_4298|WP_142229415.1;S._cavourensis_DSM_41795|WP_142229415.1;Streptomyces_ACT158protein|1883.4770.peg.4948
cluster562 3 Q9X895 GO:0006430; P:lysyl-tRNA aminoacylation; IEA:UniProtKB-UniRule S._cavourensis_JCM_4298|WP_114931642.1;S._cavourensis_DSM_41795|WP_114931642.1;Streptomyces_ACT158protein|1883.4770.peg.3907
cluster563 3 Q8NNK6 GO:0008234; F:cysteine-type peptidase activity; IEA:UniProtKB-KW S._cavourensis_JCM_4298|WP_142229722.1;S._cavourensis_DSM_41795|WP_142229722.1;Streptomyces_ACT158protein|1883.4770.peg.5714
cluster564 3 N/A N/A S._cavourensis_JCM_4298|WP_142228922.1;S._cavourensis_DSM_41795|WP_142228922.1;Streptomyces_ACT158protein|1883.4770.peg.527
cluster565 3 B3R213 GO:0006633; P:fatty acid biosynthetic process; IEA:UniProtKB-UniRule S._cavourensis_JCM_4298|WP_114933412.1;S._cavourensis_DSM_41795|WP_114933412.1;Streptomyces_ACT158protein|1883.4770.peg.1176
cluster566 3 N/A N/A S._cavourensis_JCM_4298|WP_119823590.1;S._cavourensis_DSM_41795|WP_119823590.1;Streptomyces_ACT158protein|1883.4770.peg.2506
cluster567 3 N/A N/A S._cavourensis_JCM_4298|WP_229866008.1;S._cavourensis_DSM_41795|WP_229866008.1;Streptomyces_ACT158protein|1883.4770.peg.434
cluster568 3 N/A N/A S._cavourensis_JCM_4298|WP_114932590.1;S._cavourensis_DSM_41795|WP_114932590.1;Streptomyces_ACT158protein|1883.4770.peg.1265
cluster569 3 C8WJW0 GO:0006694; P:steroid biosynthetic process; IEA:UniProtKB-KW S._cavourensis_JCM_4298|WP_142230225.1;S._cavourensis_DSM_41795|WP_142230225.1;Streptomyces_ACT158protein|1883.4770.peg.1178
cluster570 3 Q82IW0 GO:0003700; F:DNA-binding transcription factor activity; IEA:InterPro S._cavourensis_JCM_4298|WP_093754448.1;S._cavourensis_DSM_41795|WP_093754448.1;Streptomyces_ACT158protein|1883.4770.peg.3319
cluster571 3 N/A N/A S._cavourensis_JCM_4298|WP_114932555.1;S._cavourensis_DSM_41795|WP_114932555.1;Streptomyces_ACT158protein|1883.4770.peg.6338
cluster572 3 P0ABB9 GO:0046872; F:metal ion binding; IEA:UniProtKB-KW S._cavourensis_JCM_4298|WP_142230479.1;S._cavourensis_DSM_41795|WP_142230479.1;Streptomyces_ACT158protein|1883.4770.peg.3501
cluster573 3 N/A N/A S._cavourensis_JCM_4298|WP_019761683.1;S._cavourensis_DSM_41795|WP_019761683.1;Streptomyces_ACT158protein|1883.4770.peg.1063
cluster574 3 N/A N/A S._cavourensis_JCM_4298|WP_114930900.1;S._cavourensis_DSM_41795|WP_114930900.1;Streptomyces_ACT158protein|1883.4770.peg.4315
cluster575 3 N/A N/A S._cavourensis_JCM_4298|WP_019765174.1;S._cavourensis_DSM_41795|WP_019765174.1;Streptomyces_ACT158protein|1883.4770.peg.2642
cluster576 3 N/A N/A S._cavourensis_JCM_4298|WP_372456300.1;S._cavourensis_DSM_41795|WP_372456300.1;Streptomyces_ACT158protein|1883.4770.peg.4479
cluster577 3 P37642 GO:0015920; P:lipopolysaccharide transport; IMP:EcoCyc S._cavourensis_JCM_4298|WP_142229735.1;S._cavourensis_DSM_41795|WP_142229735.1;Streptomyces_ACT158protein|1883.4770.peg.1976
cluster578 3 D4AK18 GO:0005576; C:extracellular region; IEA:UniProtKB-SubCell S._cavourensis_JCM_4298|WP_114934218.1;S._cavourensis_DSM_41795|WP_114934218.1;Streptomyces_ACT158protein|1883.4770.peg.4286
cluster579 3 P42332 GO:0046677; P:response to antibiotic; IEA:UniProtKB-KW S._cavourensis_JCM_4298|WP_142230055.1;S._cavourensis_DSM_41795|WP_142230055.1;Streptomyces_ACT158protein|1883.4770.peg.2316
cluster580 3 N/A N/A S._cavourensis_JCM_4298|WP_229866234.1;S._cavourensis_DSM_41795|WP_229866234.1;Streptomyces_ACT158protein|1883.4770.peg.3817
cluster581 3 N/A N/A S._cavourensis_JCM_4298|WP_142229288.1;S._cavourensis_DSM_41795|WP_142229288.1;Streptomyces_ACT158protein|1883.4770.peg.1960
cluster582 3 Q9RL50 GO:0006412; P:translation; IEA:UniProtKB-UniRule S._cavourensis_JCM_4298|WP_093754369.1;S._cavourensis_DSM_41795|WP_093754369.1;Streptomyces_ACT158protein|1883.4770.peg.4691
cluster583 3 Q9XAD5 GO:0006534; P:cysteine metabolic process; IEA:InterPro S._cavourensis_JCM_4298|WP_019762838.1;S._cavourensis_DSM_41795|WP_019762838.1;Streptomyces_ACT158protein|1883.4770.peg.114
cluster584 3 N/A N/A S._cavourensis_JCM_4298|WP_114931794.1;S._cavourensis_DSM_41795|WP_114931794.1;Streptomyces_ACT158protein|1883.4770.peg.2066
cluster585 3 N/A N/A S._cavourensis_JCM_4298|WP_019762994.1;S._cavourensis_DSM_41795|WP_019762994.1;Streptomyces_ACT158protein|1883.4770.peg.3349
cluster586 3 P9WFP2 GO:0050660; F:flavin adenine dinucleotide binding; IEA:InterPro S._cavourensis_JCM_4298|WP_114929503.1;S._cavourensis_DSM_41795|WP_114929503.1;Streptomyces_ACT158protein|1883.4770.peg.1611
cluster587 3 N/A N/A S._cavourensis_JCM_4298|WP_260617763.1;S._cavourensis_DSM_41795|WP_260617763.1;Streptomyces_ACT158protein|1883.4770.peg.1232
cluster588 3 P42670 GO:0055085; P:transmembrane transport; IEA:InterPro S._cavourensis_JCM_4298|WP_119827874.1;S._cavourensis_DSM_41795|WP_119827874.1;Streptomyces_ACT158protein|1883.4770.peg.878
cluster589 3 N/A N/A S._cavourensis_JCM_4298|WP_142230263.1;S._cavourensis_DSM_41795|WP_142230263.1;Streptomyces_ACT158protein|1883.4770.peg.554
cluster590 3 Q82KZ4 N/A S._cavourensis_JCM_4298|WP_142230125.1;S._cavourensis_DSM_41795|WP_142230125.1;Streptomyces_ACT158protein|1883.4770.peg.5835
cluster591 3 P32010 GO:0046677; P:response to antibiotic; IEA:UniProtKB-KW S._cavourensis_JCM_4298|WP_229866248.1;S._cavourensis_DSM_41795|WP_229866248.1;Streptomyces_ACT158protein|1883.4770.peg.4597
cluster592 3 Q01108 GO:0006355; P:regulation of transcription, DNA-templated; IEA:InterPro S._cavourensis_JCM_4298|WP_078949781.1;S._cavourensis_DSM_41795|WP_078949781.1;Streptomyces_ACT158protein|1883.4770.peg.6434
cluster593 3 P65811 GO:0046872; F:metal ion binding; IEA:UniProtKB-KW S._cavourensis_JCM_4298|WP_114933263.1;S._cavourensis_DSM_41795|WP_114933263.1;Streptomyces_ACT158protein|1883.4770.peg.5007
cluster594 3 Q01761 GO:0006355; P:regulation of transcription, DNA-templated; IEA:InterPro S._cavourensis_JCM_4298|WP_003967102.1;S._cavourensis_DSM_41795|WP_003967102.1;Streptomyces_ACT158protein|1883.4770.peg.3008
cluster595 3 N/A N/A S._cavourensis_JCM_4298|WP_229866168.1;S._cavourensis_DSM_41795|WP_229866168.1;Streptomyces_ACT158protein|1883.4770.peg.1738
cluster596 3 Q09621 GO:0016021; C:integral component of membrane; IEA:UniProtKB-KW S._cavourensis_JCM_4298|WP_142230628.1;S._cavourensis_DSM_41795|WP_142230628.1;Streptomyces_ACT158protein|1883.4770.peg.2350
cluster597 3 Q59263 GO:0009231; P:riboflavin biosynthetic process; IEA:InterPro S._cavourensis_JCM_4298|WP_142229996.1;S._cavourensis_DSM_41795|WP_142229996.1;Streptomyces_ACT158protein|1883.4770.peg.1981
cluster598 3 Q975N6 GO:0019251; P:anaerobic cobalamin biosynthetic process; IEA:UniProtKB-UniRule S._cavourensis_JCM_4298|WP_114933279.1;S._cavourensis_DSM_41795|WP_114933279.1;Streptomyces_ACT158protein|1883.4770.peg.1517
cluster599 3 O26543 GO:0009432; P:SOS response; IEA:UniProtKB-UniRule S._cavourensis_JCM_4298|WP_114933536.1;S._cavourensis_DSM_41795|WP_114933536.1;Streptomyces_ACT158protein|1883.4770.peg.2676
cluster600 3 P39315 GO:0016655; F:oxidoreductase activity, acting on NAD(P)H, quinone or similar compound as acceptor; IDA:EcoCyc S._cavourensis_JCM_4298|WP_114930890.1;S._cavourensis_DSM_41795|WP_114930890.1;Streptomyces_ACT158protein|1883.4770.peg.5889
cluster601 3 P18811 GO:0045892; P:negative regulation of transcription, DNA-templated; IMP:EcoCyc S._cavourensis_JCM_4298|WP_078507715.1;S._cavourensis_DSM_41795|WP_078507715.1;Streptomyces_ACT158protein|1883.4770.peg.1499
cluster602 3 N/A N/A S._cavourensis_JCM_4298|WP_217690860.1;S._cavourensis_DSM_41795|WP_217690860.1;Streptomyces_ACT158protein|1883.4770.peg.6589
cluster603 3 Q5HLM5 GO:0019350; P:teichoic acid biosynthetic process; IEA:UniProtKB-KW S._cavourensis_JCM_4298|WP_229865920.1;S._cavourensis_DSM_41795|WP_229865920.1;Streptomyces_ACT158protein|1883.4770.peg.535
cluster604 3 N/A N/A S._cavourensis_JCM_4298|WP_142229932.1;S._cavourensis_DSM_41795|WP_142229932.1;Streptomyces_ACT158protein|1883.4770.peg.3582
cluster605 3 P54663 GO:0046983; F:protein dimerization activity; IEA:InterPro S._cavourensis_JCM_4298|WP_119823802.1;S._cavourensis_DSM_41795|WP_119823802.1;Streptomyces_ACT158protein|1883.4770.peg.6355
cluster606 3 Q49VI3 GO:0015438; F:teichoic-acid-transporting ATPase activity; IEA:UniProtKB-UniRule S._cavourensis_JCM_4298|WP_114933560.1;S._cavourensis_DSM_41795|WP_114933560.1;Streptomyces_ACT158protein|1883.4770.peg.2169
cluster607 3 O51900 GO:0006826; P:iron ion transport; IEA:InterPro S._cavourensis_JCM_4298|WP_142228412.1;S._cavourensis_DSM_41795|WP_142228412.1;Streptomyces_ACT158protein|1883.4770.peg.3691
cluster608 3 N/A N/A S._cavourensis_JCM_4298|WP_142229841.1;S._cavourensis_DSM_41795|WP_142229841.1;Streptomyces_ACT158protein|1883.4770.peg.3697
cluster609 3 N/A N/A S._cavourensis_JCM_4298|WP_175512958.1;S._cavourensis_DSM_41795|WP_175512958.1;Streptomyces_ACT158protein|1883.4770.peg.2260
cluster610 3 O31723 GO:0042626; F:ATPase activity, coupled to transmembrane movement of substances; IBA:GO_Central S._cavourensis_JCM_4298|WP_114930083.1;S._cavourensis_DSM_41795|WP_114930083.1;Streptomyces_ACT158protein|1883.4770.peg.3674
cluster611 3 P42251 GO:0046872; F:metal ion binding; IEA:InterPro S._cavourensis_JCM_4298|WP_142228875.1;S._cavourensis_DSM_41795|WP_142228875.1;Streptomyces_ACT158protein|1883.4770.peg.6298
cluster612 3 P17057 GO:0015979; P:photosynthesis; IEA:UniProtKB-KW S._cavourensis_JCM_4298|WP_114933853.1;S._cavourensis_DSM_41795|WP_114933853.1;Streptomyces_ACT158protein|1883.4770.peg.773
cluster613 3 N/A N/A S._cavourensis_JCM_4298|WP_114933432.1;S._cavourensis_DSM_41795|WP_114933432.1;Streptomyces_ACT158protein|1883.4770.peg.1198
cluster614 3 Q820F6 GO:0008360; P:regulation of cell shape; IEA:UniProtKB-KW S._cavourensis_JCM_4298|WP_053561593.1;S._cavourensis_DSM_41795|WP_053561593.1;Streptomyces_ACT158protein|1883.4770.peg.2520
cluster615 3 Q95LV1 GO:0005975; P:carbohydrate metabolic process; IEA:InterPro S._cavourensis_JCM_4298|WP_142228786.1;S._cavourensis_DSM_41795|WP_142228786.1;Streptomyces_ACT158protein|1883.4770.peg.6749
cluster616 3 N/A N/A S._cavourensis_JCM_4298|WP_053561746.1;S._cavourensis_DSM_41795|WP_053561746.1;Streptomyces_ACT158protein|1883.4770.peg.3736
cluster617 3 N/A N/A S._cavourensis_JCM_4298|WP_114932006.1;S._cavourensis_DSM_41795|WP_114932006.1;Streptomyces_ACT158protein|1883.4770.peg.3961
cluster618 3 N/A N/A S._cavourensis_JCM_4298|WP_018487849.1;S._cavourensis_DSM_41795|WP_018487849.1;Streptomyces_ACT158protein|1883.4770.peg.4846
cluster619 3 B1VXD7 GO:0006412; P:translation; IEA:UniProtKB-UniRule S._cavourensis_JCM_4298|WP_015608479.1;S._cavourensis_DSM_41795|WP_015608479.1;Streptomyces_ACT158protein|1883.4770.peg.4793
cluster620 3 A8GAB1 GO:0019284; P:L-methionine salvage from S-adenosylmethionine; IEA:UniProtKB-UniRule S._cavourensis_JCM_4298|WP_142229133.1;S._cavourensis_DSM_41795|WP_142229133.1;Streptomyces_ACT158protein|1883.4770.peg.3305
cluster621 3 Q9SNY3 GO:0019673; P:GDP-mannose metabolic process; IBA:GO_Central S._cavourensis_JCM_4298|WP_019764517.1;S._cavourensis_DSM_41795|WP_019764517.1;Streptomyces_ACT158protein|1883.4770.peg.5592
cluster622 3 N/A N/A S._cavourensis_JCM_4298|WP_268251954.1;S._cavourensis_DSM_41795|WP_268251954.1;Streptomyces_ACT158protein|1883.4770.peg.6752
cluster623 3 O07578 GO:0009058; P:biosynthetic process; IEA:InterPro S._cavourensis_JCM_4298|WP_053559708.1;S._cavourensis_DSM_41795|WP_053559708.1;Streptomyces_ACT158protein|1883.4770.peg.1968
cluster624 3 N/A N/A S._cavourensis_JCM_4298|WP_142229542.1;S._cavourensis_DSM_41795|WP_142229542.1;Streptomyces_ACT158protein|1883.4770.peg.4367
cluster625 3 O31916 GO:0008233; F:peptidase activity; IEA:UniProtKB-KW S._cavourensis_JCM_4298|WP_019764677.1;S._cavourensis_DSM_41795|WP_019764677.1;Streptomyces_ACT158protein|1883.4770.peg.1400
cluster626 3 P9WHR2 GO:0009405; P:pathogenesis; IEA:UniProtKB-KW S._cavourensis_JCM_4298|WP_142229839.1;S._cavourensis_DSM_41795|WP_142229839.1;Streptomyces_ACT158protein|1883.4770.peg.5388
cluster627 3 N/A N/A S._cavourensis_JCM_4298|WP_114932317.1;S._cavourensis_DSM_41795|WP_114932317.1;Streptomyces_ACT158protein|1883.4770.peg.3458
cluster628 3 Q3ZBF6 GO:0046359; P:butyrate catabolic process; IBA:GO_Central S._cavourensis_JCM_4298|WP_142230081.1;S._cavourensis_DSM_41795|WP_142230081.1;Streptomyces_ACT158protein|1883.4770.peg.1411
cluster629 3 B1VXU2 GO:0008033; P:tRNA processing; IEA:UniProtKB-UniRule S._cavourensis_JCM_4298|WP_019764270.1;S._cavourensis_DSM_41795|WP_019764270.1;Streptomyces_ACT158protein|1883.4770.peg.1373
cluster630 3 O85762 GO:0046306; P:alkanesulfonate catabolic process; IEA:InterPro S._cavourensis_JCM_4298|WP_142230407.1;S._cavourensis_DSM_41795|WP_142230407.1;Streptomyces_ACT158protein|1883.4770.peg.64
cluster631 3 P65689 GO:0045454; P:cell redox homeostasis; IEA:InterPro S._cavourensis_JCM_4298|WP_019763066.1;S._cavourensis_DSM_41795|WP_019763066.1;Streptomyces_ACT158protein|1883.4770.peg.977
cluster632 3 Q9I310 GO:0071732; P:cellular response to nitric oxide; IMP:PseudoCAP S._cavourensis_JCM_4298|WP_093755325.1;S._cavourensis_DSM_41795|WP_093755325.1;Streptomyces_ACT158protein|1883.4770.peg.4434
cluster633 3 N/A N/A S._cavourensis_JCM_4298|WP_142229524.1;S._cavourensis_DSM_41795|WP_142229524.1;Streptomyces_ACT158protein|1883.4770.peg.4893
cluster634 3 P12867 GO:0005997; P:xylulose metabolic process; IEA:InterPro S._cavourensis_JCM_4298|WP_114930805.1;S._cavourensis_DSM_41795|WP_114930805.1;Streptomyces_ACT158protein|1883.4770.peg.533
cluster635 3 N/A N/A S._cavourensis_JCM_4298|WP_142228844.1;S._cavourensis_DSM_41795|WP_142228844.1;Streptomyces_ACT158protein|1883.4770.peg.1556
cluster636 3 Q9KQH9 GO:0006633; P:fatty acid biosynthetic process; ISS:TIGR S._cavourensis_JCM_4298|WP_114929011.1;S._cavourensis_DSM_41795|WP_114929011.1;Streptomyces_ACT158protein|1883.4770.peg.3591
cluster637 3 N/A N/A S._cavourensis_JCM_4298|WP_217688303.1;S._cavourensis_DSM_41795|WP_217688303.1;Streptomyces_ACT158protein|1883.4770.peg.5973
cluster638 3 N/A N/A S._cavourensis_JCM_4298|WP_142230461.1;S._cavourensis_DSM_41795|WP_142230461.1;Streptomyces_ACT158protein|1883.4770.peg.777
cluster639 3 O34436 GO:0035435; P:phosphate ion transmembrane transport; IBA:GO_Central S._cavourensis_JCM_4298|WP_019766724.1;S._cavourensis_DSM_41795|WP_019766724.1;Streptomyces_ACT158protein|1883.4770.peg.3066
cluster640 3 O34563 GO:0006865; P:amino acid transport; IEA:UniProtKB-KW S._cavourensis_JCM_4298|WP_114931074.1;S._cavourensis_DSM_41795|WP_114931074.1;Streptomyces_ACT158protein|1883.4770.peg.4090
cluster641 3 N/A N/A S._cavourensis_JCM_4298|WP_114933354.1;S._cavourensis_DSM_41795|WP_114933354.1;Streptomyces_ACT158protein|1883.4770.peg.2936
cluster642 3 P54076 N/A S._cavourensis_JCM_4298|WP_070204744.1;S._cavourensis_DSM_41795|WP_070204744.1;Streptomyces_ACT158protein|1883.4770.peg.2609
cluster643 3 A0A1L5BU05 GO:0016491; F:oxidoreductase activity; IEA:UniProtKB-KW S._cavourensis_JCM_4298|WP_119823162.1;S._cavourensis_DSM_41795|WP_119823162.1;Streptomyces_ACT158protein|1883.4770.peg.5918
cluster644 3 N/A N/A S._cavourensis_JCM_4298|WP_119827895.1;S._cavourensis_DSM_41795|WP_119827895.1;Streptomyces_ACT158protein|1883.4770.peg.762
cluster645 3 O53565 GO:0016705; F:oxidoreductase activity, acting on paired donors, with incorporation or reduction of molecular oxygen; IEA:InterPro S._cavourensis_JCM_4298|WP_019766110.1;S._cavourensis_DSM_41795|WP_019766110.1;Streptomyces_ACT158protein|1883.4770.peg.377
cluster646 3 P95937 GO:0006790; P:sulfur compound metabolic process; IBA:GO_Central S._cavourensis_JCM_4298|WP_142228464.1;S._cavourensis_DSM_41795|WP_142228464.1;Streptomyces_ACT158protein|1883.4770.peg.4776
cluster647 3 A0R1T4 GO:0019380; P:3-phenylpropionate catabolic process; IEA:UniProtKB-UniPathway S._cavourensis_JCM_4298|WP_191841953.1;S._cavourensis_DSM_41795|WP_142230406.1;Streptomyces_ACT158protein|1883.4770.peg.62
cluster648 3 N/A N/A S._cavourensis_JCM_4298|WP_142228965.1;S._cavourensis_DSM_41795|WP_142228965.1;Streptomyces_ACT158protein|1883.4770.peg.1876
cluster649 3 P71858 GO:0009405; P:pathogenesis; IEA:UniProtKB-KW S._cavourensis_JCM_4298|WP_142230315.1;S._cavourensis_DSM_41795|WP_142230315.1;Streptomyces_ACT158protein|1883.4770.peg.506
cluster650 3 O32960 GO:0050662; F:coenzyme binding; IEA:InterPro S._cavourensis_JCM_4298|WP_019764520.1;S._cavourensis_DSM_41795|WP_019764520.1;Streptomyces_ACT158protein|1883.4770.peg.1541
cluster651 3 P08065 GO:0006099; P:tricarboxylic acid cycle; IEA:UniProtKB-UniPathway S._cavourensis_JCM_4298|WP_114933712.1;S._cavourensis_DSM_41795|WP_114933712.1;Streptomyces_ACT158protein|1883.4770.peg.2761
cluster652 3 N/A N/A S._cavourensis_JCM_4298|WP_142228453.1;S._cavourensis_DSM_41795|WP_142228453.1;Streptomyces_ACT158protein|1883.4770.peg.6412
cluster653 3 Q82JT9 GO:0008033; P:tRNA processing; IEA:UniProtKB-KW S._cavourensis_JCM_4298|WP_093694880.1;S._cavourensis_DSM_41795|WP_093694880.1;Streptomyces_ACT158protein|1883.4770.peg.963
cluster654 3 N/A N/A S._cavourensis_JCM_4298|WP_093754302.1;S._cavourensis_DSM_41795|WP_093754302.1;Streptomyces_ACT158protein|1883.4770.peg.499
cluster655 3 P9WKA0 GO:0008236; F:serine-type peptidase activity; IEA:InterPro S._cavourensis_JCM_4298|WP_114932996.1;S._cavourensis_DSM_41795|WP_114932996.1;Streptomyces_ACT158protein|1883.4770.peg.1435
cluster656 3 C0ZBR4 GO:0055129; P:L-proline biosynthetic process; IEA:UniProtKB-UniPathway S._cavourensis_JCM_4298|WP_070205325.1;S._cavourensis_DSM_41795|WP_070205325.1;Streptomyces_ACT158protein|1883.4770.peg.1971
cluster657 3 Q74FW6 GO:0006567; P:threonine catabolic process; IBA:GO_Central S._cavourensis_JCM_4298|WP_142229765.1;S._cavourensis_DSM_41795|WP_142229765.1;Streptomyces_ACT158protein|1883.4770.peg.565
cluster658 3 N/A N/A S._cavourensis_JCM_4298|WP_114933118.1;S._cavourensis_DSM_41795|WP_114933118.1;Streptomyces_ACT158protein|1883.4770.peg.6103
cluster659 3 N/A N/A S._cavourensis_JCM_4298|WP_114933435.1;S._cavourensis_DSM_41795|WP_114933435.1;Streptomyces_ACT158protein|1883.4770.peg.1202
cluster660 3 N/A N/A S._cavourensis_JCM_4298|WP_142228405.1;S._cavourensis_DSM_41795|WP_142228405.1;Streptomyces_ACT158protein|1883.4770.peg.5667
cluster661 3 Q8CJM9 GO:0008270; F:zinc ion binding; IEA:UniProtKB-UniRule S._cavourensis_JCM_4298|WP_142230230.1;S._cavourensis_DSM_41795|WP_142230230.1;Streptomyces_ACT158protein|1883.4770.peg.4557
cluster662 3 P29238 GO:0008218; P:bioluminescence; IEA:UniProtKB-KW S._cavourensis_JCM_4298|WP_119826808.1;S._cavourensis_DSM_41795|WP_119826808.1;Streptomyces_ACT158protein|1883.4770.peg.5767
cluster663 3 P44450 GO:0015944; P:formate oxidation; IEA:InterPro S._cavourensis_JCM_4298|WP_015609150.1;S._cavourensis_DSM_41795|WP_015609150.1;Streptomyces_ACT158protein|1883.4770.peg.4742
cluster664 3 B1VXM7 GO:0046080; P:dUTP metabolic process; IEA:InterPro S._cavourensis_JCM_4298|WP_018488271.1;S._cavourensis_DSM_41795|WP_018488271.1;Streptomyces_ACT158protein|1883.4770.peg.6104
cluster665 3 Q02I11 GO:0008061; F:chitin binding; IEA:UniProtKB-KW S._cavourensis_JCM_4298|WP_142230047.1;S._cavourensis_DSM_41795|WP_142230047.1;Streptomyces_ACT158protein|1883.4770.peg.5234
cluster666 3 N/A N/A S._cavourensis_JCM_4298|WP_142228987.1;S._cavourensis_DSM_41795|WP_142228987.1;Streptomyces_ACT158protein|1883.4770.peg.3120
cluster667 3 A9WRT1 GO:0009234; P:menaquinone biosynthetic process; IEA:UniProtKB-UniRule S._cavourensis_JCM_4298|WP_142228583.1;S._cavourensis_DSM_41795|WP_142228583.1;Streptomyces_ACT158protein|1883.4770.peg.1609
cluster668 3 N/A N/A S._cavourensis_JCM_4298|WP_175536850.1;S._cavourensis_DSM_41795|WP_175536850.1;Streptomyces_ACT158protein|1883.4770.peg.5701
cluster669 3 P9WKI0 GO:0008654; P:phospholipid biosynthetic process; IEA:InterPro S._cavourensis_JCM_4298|WP_029395810.1;S._cavourensis_DSM_41795|WP_029395810.1;Streptomyces_ACT158protein|1883.4770.peg.195
cluster670 3 P65574 GO:0048038; F:quinone binding; IEA:UniProtKB-KW S._cavourensis_JCM_4298|WP_142230714.1;S._cavourensis_DSM_41795|WP_142230714.1;Streptomyces_ACT158protein|1883.4770.peg.587
cluster671 3 N/A N/A S._cavourensis_JCM_4298|WP_185900621.1;S._cavourensis_DSM_41795|WP_185900621.1;Streptomyces_ACT158protein|1883.4770.peg.6478
cluster672 3 B1VSG4 GO:0046654; P:tetrahydrofolate biosynthetic process; IEA:UniProtKB-UniRule S._cavourensis_JCM_4298|WP_019762419.1;S._cavourensis_DSM_41795|WP_019762419.1;Streptomyces_ACT158protein|1883.4770.peg.1967
cluster673 3 P25524 GO:0006209; P:cytosine catabolic process; IMP:EcoCyc S._cavourensis_JCM_4298|WP_114932426.1;S._cavourensis_DSM_41795|WP_114932426.1;Streptomyces_ACT158protein|1883.4770.peg.1646
cluster674 3 P24428 GO:0019538; P:protein metabolic process; IEA:InterPro S._cavourensis_JCM_4298|WP_053560686.1;S._cavourensis_DSM_41795|WP_053560686.1;Streptomyces_ACT158protein|1883.4770.peg.3532
cluster675 3 N/A N/A S._cavourensis_JCM_4298|WP_142228544.1;S._cavourensis_DSM_41795|WP_142228544.1;Streptomyces_ACT158protein|1883.4770.peg.5606
cluster676 3 B1W473 GO:0004479; F:methionyl-tRNA formyltransferase activity; IEA:UniProtKB-UniRule S._cavourensis_JCM_4298|WP_053562005.1;S._cavourensis_DSM_41795|WP_053562005.1;Streptomyces_ACT158protein|1883.4770.peg.2115
cluster677 3 P46105 GO:0055085; P:transmembrane transport; IEA:InterPro S._cavourensis_JCM_4298|WP_119824948.1;S._cavourensis_DSM_41795|WP_119824948.1;Streptomyces_ACT158protein|1883.4770.peg.6179
cluster678 3 O32103 GO:0042128; P:nitrate assimilation; IEA:InterPro S._cavourensis_JCM_4298|WP_053561571.1;S._cavourensis_DSM_41795|WP_053561571.1;Streptomyces_ACT158protein|1883.4770.peg.1909
cluster679 3 P53984 GO:0009168; P:purine ribonucleoside monophosphate biosynthetic process; IEA:InterPro S._cavourensis_JCM_4298|WP_093749443.1;S._cavourensis_DSM_41795|WP_093749443.1;Streptomyces_ACT158protein|1883.4770.peg.1147
cluster680 3 N/A N/A S._cavourensis_JCM_4298|WP_114929398.1;S._cavourensis_DSM_41795|WP_114929398.1;Streptomyces_ACT158protein|1883.4770.peg.1883
cluster681 3 P06495 GO:0005509; F:calcium ion binding; IEA:InterPro S._cavourensis_JCM_4298|WP_019765726.1;S._cavourensis_DSM_41795|WP_019765726.1;Streptomyces_ACT158protein|1883.4770.peg.2099
cluster682 3 P14706 N/A S._cavourensis_JCM_4298|WP_142229190.1;S._cavourensis_DSM_41795|WP_142229190.1;Streptomyces_ACT158protein|1883.4770.peg.5446
cluster683 3 Q9F2I9 GO:0006431; P:methionyl-tRNA aminoacylation; IBA:GO_Central S._cavourensis_JCM_4298|WP_103419698.1;S._cavourensis_DSM_41795|WP_103419698.1;Streptomyces_ACT158protein|1883.4770.peg.4789
cluster684 3 A7MKE8 GO:0009132; P:nucleoside diphosphate metabolic process; IEA:InterPro S._cavourensis_JCM_4298|WP_053562919.1;S._cavourensis_DSM_41795|WP_053562919.1;Streptomyces_ACT158protein|1883.4770.peg.1755
cluster685 3 Q82JL2 GO:0006412; P:translation; IEA:UniProtKB-UniRule S._cavourensis_JCM_4298|WP_114932921.1;S._cavourensis_DSM_41795|WP_114932921.1;Streptomyces_ACT158protein|1883.4770.peg.1654
cluster686 3 A0R561 N/A S._cavourensis_JCM_4298|WP_006380568.1;S._cavourensis_DSM_41795|WP_006380568.1;Streptomyces_ACT158protein|1883.4770.peg.5847
cluster687 3 Q51789 GO:0002047; P:phenazine biosynthetic process; IEA:UniProtKB-UniPathway S._cavourensis_JCM_4298|WP_114931853.1;S._cavourensis_DSM_41795|WP_114931853.1;Streptomyces_ACT158protein|1883.4770.peg.6570
cluster688 3 Q8NQC8 GO:0046685; P:response to arsenic-containing substance; IEA:UniProtKB-KW S._cavourensis_JCM_4298|WP_142230528.1;S._cavourensis_DSM_41795|WP_142230528.1;Streptomyces_ACT158protein|1883.4770.peg.633
cluster689 3 N/A N/A S._cavourensis_JCM_4298|WP_019765935.1;S._cavourensis_DSM_41795|WP_019765935.1;Streptomyces_ACT158protein|1883.4770.peg.5897
cluster690 3 Q7TYX8 GO:0006633; P:fatty acid biosynthetic process; IEA:UniProtKB-UniPathway S._cavourensis_JCM_4298|WP_119828234.1;S._cavourensis_DSM_41795|WP_119828234.1;Streptomyces_ACT158protein|1883.4770.peg.1682
cluster691 3 Q8FEF0 GO:0042355; P:L-fucose catabolic process; IEA:UniProtKB-UniRule S._cavourensis_JCM_4298|WP_119823836.1;S._cavourensis_DSM_41795|WP_119823836.1;Streptomyces_ACT158protein|1883.4770.peg.3734
cluster692 3 Q39QB4 GO:0048038; F:quinone binding; IEA:UniProtKB-KW S._cavourensis_JCM_4298|WP_093749452.1;S._cavourensis_DSM_41795|WP_093749452.1;Streptomyces_ACT158protein|1883.4770.peg.5197
cluster693 3 N/A N/A S._cavourensis_JCM_4298|WP_142230314.1;S._cavourensis_DSM_41795|WP_142230314.1;Streptomyces_ACT158protein|1883.4770.peg.508
cluster694 3 Q52353 GO:0046690; P:response to tellurium ion; IEA:UniProtKB-KW S._cavourensis_JCM_4298|WP_026237542.1;S._cavourensis_DSM_41795|WP_026237542.1;Streptomyces_ACT158protein|1883.4770.peg.4061
cluster695 3 N/A N/A S._cavourensis_JCM_4298|WP_114932001.1;S._cavourensis_DSM_41795|WP_114932001.1;Streptomyces_ACT158protein|1883.4770.peg.2344
cluster696 3 Q5SIL4 GO:0006261; P:DNA-dependent DNA replication; IEA:UniProtKB-UniRule S._cavourensis_JCM_4298|WP_114933105.1;S._cavourensis_DSM_41795|WP_114933105.1;Streptomyces_ACT158protein|1883.4770.peg.2118
cluster697 3 P49309 GO:0009058; P:biosynthetic process; IEA:InterPro S._cavourensis_JCM_4298|WP_018490217.1;S._cavourensis_DSM_41795|WP_018490217.1;Streptomyces_ACT158protein|1883.4770.peg.3051
cluster698 3 P37977 N/A S._cavourensis_JCM_4298|WP_019766403.1;S._cavourensis_DSM_41795|WP_019766403.1;Streptomyces_ACT158protein|1883.4770.peg.1626
cluster699 3 N/A N/A S._cavourensis_JCM_4298|WP_142230382.1;S._cavourensis_DSM_41795|WP_142230382.1;Streptomyces_ACT158protein|1883.4770.peg.421
cluster700 3 N/A N/A S._cavourensis_JCM_4298|WP_142230203.1;S._cavourensis_DSM_41795|WP_142230203.1;Streptomyces_ACT158protein|1883.4770.peg.177
cluster701 3 A0R2E2 GO:0005978; P:glycogen biosynthetic process; IEA:UniProtKB-UniPathway S._cavourensis_JCM_4298|WP_142228716.1;S._cavourensis_DSM_41795|WP_142228716.1;Streptomyces_ACT158protein|1883.4770.peg.2329
cluster702 3 P29022 GO:0000272; P:polysaccharide catabolic process; IEA:UniProtKB-KW S._cavourensis_JCM_4298|WP_019764882.1;S._cavourensis_DSM_41795|WP_019764882.1;Streptomyces_ACT158protein|1883.4770.peg.772
cluster703 3 N/A N/A S._cavourensis_JCM_4298|WP_019761715.1;S._cavourensis_DSM_41795|WP_019761715.1;Streptomyces_ACT158protein|1883.4770.peg.3924
cluster704 3 N/A N/A S._cavourensis_JCM_4298|WP_142229251.1;S._cavourensis_DSM_41795|WP_142229251.1;Streptomyces_ACT158protein|1883.4770.peg.2426
cluster705 3 N/A N/A S._cavourensis_JCM_4298|WP_229865774.1;S._cavourensis_DSM_41795|WP_229865774.1;Streptomyces_ACT158protein|1883.4770.peg.2673
cluster706 3 P75745 GO:0005524; F:ATP binding; IEA:UniProtKB-KW S._cavourensis_JCM_4298|WP_114932241.1;S._cavourensis_DSM_41795|WP_114932241.1;Streptomyces_ACT158protein|1883.4770.peg.6174
cluster707 3 N/A N/A S._cavourensis_JCM_4298|WP_119824771.1;S._cavourensis_DSM_41795|WP_119824771.1;Streptomyces_ACT158protein|1883.4770.peg.3751
cluster708 3 N/A N/A S._cavourensis_JCM_4298|WP_114929885.1;S._cavourensis_DSM_41795|WP_114929885.1;Streptomyces_ACT158protein|1883.4770.peg.2605
cluster709 3 Q8CG72 GO:0071451; P:cellular response to superoxide; IMP:MGI S._cavourensis_JCM_4298|WP_053561810.1;S._cavourensis_DSM_41795|WP_053561810.1;Streptomyces_ACT158protein|1883.4770.peg.846
cluster710 3 B1W203 GO:0006541; P:glutamine metabolic process; IEA:UniProtKB-KW S._cavourensis_JCM_4298|WP_018488030.1;S._cavourensis_DSM_41795|WP_018488030.1;Streptomyces_ACT158protein|1883.4770.peg.4126
cluster711 3 N/A N/A S._cavourensis_JCM_4298|WP_142229721.1;S._cavourensis_DSM_41795|WP_142229721.1;Streptomyces_ACT158protein|1883.4770.peg.5712
cluster712 3 P15555 GO:0008360; P:regulation of cell shape; IEA:UniProtKB-KW S._cavourensis_JCM_4298|WP_142228941.1;S._cavourensis_DSM_41795|WP_142228941.1;Streptomyces_ACT158protein|1883.4770.peg.5888
cluster713 3 N/A N/A S._cavourensis_JCM_4298|WP_229865975.1;S._cavourensis_DSM_41795|WP_229865975.1;Streptomyces_ACT158protein|1883.4770.peg.1949
cluster714 3 P20169 GO:0009635; P:response to herbicide; IEA:UniProtKB-KW S._cavourensis_JCM_4298|WP_114932972.1;S._cavourensis_DSM_41795|WP_114932972.1;Streptomyces_ACT158protein|1883.4770.peg.612
cluster715 3 P83543 GO:0004252; F:serine-type endopeptidase activity; IEA:InterPro S._cavourensis_JCM_4298|WP_119826004.1;S._cavourensis_DSM_41795|WP_119826004.1;Streptomyces_ACT158protein|1883.4770.peg.3834
cluster716 3 C7NB69 GO:0009401; P:phosphoenolpyruvate-dependent sugar phosphotransferase system; IEA:UniProtKB-KW S._cavourensis_JCM_4298|WP_015608814.1;S._cavourensis_DSM_41795|WP_015608814.1;Streptomyces_ACT158protein|1883.4770.peg.2648
cluster717 3 B1VY42 GO:0008270; F:zinc ion binding; IEA:UniProtKB-UniRule S._cavourensis_JCM_4298|WP_053561316.1;S._cavourensis_DSM_41795|WP_053561316.1;Streptomyces_ACT158protein|1883.4770.peg.3418
cluster718 3 Q59695 GO:0045150; P:acetoin catabolic process; IEA:UniProtKB-UniPathway S._cavourensis_JCM_4298|WP_114929511.1;S._cavourensis_DSM_41795|WP_114929511.1;Streptomyces_ACT158protein|1883.4770.peg.3321
cluster719 3 P0A579 GO:0046654; P:tetrahydrofolate biosynthetic process; IEA:UniProtKB-UniPathway S._cavourensis_JCM_4298|WP_019762426.1;S._cavourensis_DSM_41795|WP_019762426.1;Streptomyces_ACT158protein|1883.4770.peg.1962
cluster720 3 Q6D3B0 GO:0055085; P:transmembrane transport; IEA:InterPro S._cavourensis_JCM_4298|WP_142229834.1;S._cavourensis_DSM_41795|WP_142229834.1;Streptomyces_ACT158protein|1883.4770.peg.3781
cluster721 3 N/A N/A S._cavourensis_JCM_4298|WP_119825589.1;S._cavourensis_DSM_41795|WP_119825589.1;Streptomyces_ACT158protein|1883.4770.peg.3935
cluster722 3 Q82JK9 GO:0006412; P:translation; IEA:UniProtKB-UniRule S._cavourensis_JCM_4298|WP_015036350.1;S._cavourensis_DSM_41795|WP_015036350.1;Streptomyces_ACT158protein|1883.4770.peg.1651
cluster723 3 N/A N/A S._cavourensis_JCM_4298|WP_142230279.1;S._cavourensis_DSM_41795|WP_142230279.1;Streptomyces_ACT158protein|1883.4770.peg.5773
cluster724 3 N/A N/A S._cavourensis_JCM_4298|WP_070205410.1;S._cavourensis_DSM_41795|WP_070205410.1;Streptomyces_ACT158protein|1883.4770.peg.2380
cluster725 3 B8IFQ0 GO:0009089; P:lysine biosynthetic process via diaminopimelate; IEA:UniProtKB-UniRule S._cavourensis_JCM_4298|WP_142229376.1;S._cavourensis_DSM_41795|WP_142229376.1;Streptomyces_ACT158protein|1883.4770.peg.2669
cluster726 3 N/A N/A S._cavourensis_JCM_4298|WP_114931994.1;S._cavourensis_DSM_41795|WP_114931994.1;Streptomyces_ACT158protein|1883.4770.peg.1104
cluster727 3 Q7WZY4 GO:0006355; P:regulation of transcription, DNA-templated; IEA:InterPro S._cavourensis_JCM_4298|WP_175535755.1;S._cavourensis_DSM_41795|WP_175535755.1;Streptomyces_ACT158protein|1883.4770.peg.6466
cluster728 3 N/A N/A S._cavourensis_JCM_4298|WP_142228816.1;S._cavourensis_DSM_41795|WP_142228816.1;Streptomyces_ACT158protein|1883.4770.peg.1788
cluster729 3 Q9XAK6 GO:0046677; P:response to antibiotic; IEA:UniProtKB-KW S._cavourensis_JCM_4298|WP_142228615.1;S._cavourensis_DSM_41795|WP_142228615.1;Streptomyces_ACT158protein|1883.4770.peg.6303
cluster730 3 N/A N/A S._cavourensis_JCM_4298|WP_119823091.1;S._cavourensis_DSM_41795|WP_119823091.1;Streptomyces_ACT158protein|1883.4770.peg.464
cluster731 3 N/A N/A S._cavourensis_JCM_4298|WP_114928573.1;S._cavourensis_DSM_41795|WP_114928573.1;Streptomyces_ACT158protein|1883.4770.peg.6731
cluster732 3 P06617 GO:0009851; P:auxin biosynthetic process; IEA:UniProtKB-UniPathway S._cavourensis_JCM_4298|WP_114929701.1;S._cavourensis_DSM_41795|WP_114929701.1;Streptomyces_ACT158protein|1883.4770.peg.577
cluster733 3 N/A N/A S._cavourensis_JCM_4298|WP_114932542.1;S._cavourensis_DSM_41795|WP_114932542.1;Streptomyces_ACT158protein|1883.4770.peg.2449
cluster734 3 P92208 GO:0035313; P:wound healing, spreading of epidermal cells; IMP:FlyBase S._cavourensis_JCM_4298|WP_114933131.1;S._cavourensis_DSM_41795|WP_114933131.1;Streptomyces_ACT158protein|1883.4770.peg.5168
cluster735 3 O53590 GO:0009410; P:response to xenobiotic stimulus; IEP:MTBBASE S._cavourensis_JCM_4298|WP_029394853.1;S._cavourensis_DSM_41795|WP_029394853.1;Streptomyces_ACT158protein|1883.4770.peg.4938
cluster736 3 N/A N/A S._cavourensis_JCM_4298|WP_119827633.1;S._cavourensis_DSM_41795|WP_119827633.1;Streptomyces_ACT158protein|1883.4770.peg.4729
cluster737 3 Q2FEV0 N/A S._cavourensis_JCM_4298|WP_019766449.1;S._cavourensis_DSM_41795|WP_019766449.1;Streptomyces_ACT158protein|1883.4770.peg.3730
cluster738 3 N/A N/A S._cavourensis_JCM_4298|WP_114933832.1;S._cavourensis_DSM_41795|WP_114933832.1;Streptomyces_ACT158protein|1883.4770.peg.879
cluster739 3 B1W4A6 GO:0000105; P:histidine biosynthetic process; IEA:UniProtKB-UniRule S._cavourensis_JCM_4298|WP_018490177.1;S._cavourensis_DSM_41795|WP_018490177.1;Streptomyces_ACT158protein|1883.4770.peg.2852
cluster740 3 N/A N/A S._cavourensis_JCM_4298|WP_142229670.1;S._cavourensis_DSM_41795|WP_142229670.1;Streptomyces_ACT158protein|1883.4770.peg.6761
cluster741 3 N/A N/A S._cavourensis_JCM_4298|WP_029394957.1;S._cavourensis_DSM_41795|WP_029394957.1;Streptomyces_ACT158protein|1883.4770.peg.1966
cluster742 3 A0LT89 GO:0000036; F:acyl carrier activity; IEA:UniProtKB-UniRule S._cavourensis_JCM_4298|WP_018486956.1;S._cavourensis_DSM_41795|WP_018486956.1;Streptomyces_ACT158protein|1883.4770.peg.3058
cluster743 3 N/A N/A S._cavourensis_JCM_4298|WP_142230009.1;S._cavourensis_DSM_41795|WP_142230009.1;Streptomyces_ACT158protein|1883.4770.peg.6523
cluster744 3 N/A N/A S._cavourensis_JCM_4298|WP_114930009.1;S._cavourensis_DSM_41795|WP_114930009.1;Streptomyces_ACT158protein|1883.4770.peg.4633
cluster745 3 N/A N/A S._cavourensis_JCM_4298|WP_028419996.1;S._cavourensis_DSM_41795|WP_028419996.1;Streptomyces_ACT158protein|1883.4770.peg.6359
cluster746 3 F7V5D5 GO:0043571; P:maintenance of CRISPR repeat elements; IEA:UniProtKB-UniRule S._cavourensis_JCM_4298|WP_142229480.1;S._cavourensis_DSM_41795|WP_142229480.1;Streptomyces_ACT158protein|1883.4770.peg.1631
cluster747 3 P37593 GO:0015707; P:nitrite transport; IBA:GO_Central S._cavourensis_JCM_4298|WP_053561031.1;S._cavourensis_DSM_41795|WP_053561031.1;Streptomyces_ACT158protein|1883.4770.peg.5413
cluster748 3 N/A N/A S._cavourensis_JCM_4298|WP_018491745.1;S._cavourensis_DSM_41795|WP_018491745.1;Streptomyces_ACT158protein|1883.4770.peg.1417
cluster749 3 P07373 GO:0030435; P:sporulation resulting in formation of a cellular spore; IEA:UniProtKB-KW S._cavourensis_JCM_4298|WP_019762566.1;S._cavourensis_DSM_41795|WP_019762566.1;Streptomyces_ACT158protein|1883.4770.peg.713
cluster750 3 Q8GAL4 GO:0006355; P:regulation of transcription, DNA-templated; TAS:UniProtKB S._cavourensis_JCM_4298|WP_019764526.1;S._cavourensis_DSM_41795|WP_019764526.1;Streptomyces_ACT158protein|1883.4770.peg.4665
cluster751 3 N/A N/A S._cavourensis_JCM_4298|WP_142228422.1;S._cavourensis_DSM_41795|WP_376765675.1;Streptomyces_ACT158protein|1883.4770.peg.2306
cluster752 3 N/A N/A S._cavourensis_JCM_4298|WP_114931161.1;S._cavourensis_DSM_41795|WP_114931161.1;Streptomyces_ACT158protein|1883.4770.peg.5652
cluster753 3 N/A N/A S._cavourensis_JCM_4298|WP_142229300.1;S._cavourensis_DSM_41795|WP_142229300.1;Streptomyces_ACT158protein|1883.4770.peg.3567
cluster754 3 N/A N/A S._cavourensis_JCM_4298|WP_162888345.1;S._cavourensis_DSM_41795|WP_162888345.1;Streptomyces_ACT158protein|1883.4770.peg.2504
cluster755 3 Q42982 GO:0010584; P:pollen exine formation; IEA:EnsemblPlants S._cavourensis_JCM_4298|WP_229865760.1;S._cavourensis_DSM_41795|WP_229865760.1;Streptomyces_ACT158protein|1883.4770.peg.3135
cluster756 3 Q45461 GO:0055085; P:transmembrane transport; IEA:InterPro S._cavourensis_JCM_4298|WP_114933800.1;S._cavourensis_DSM_41795|WP_114933800.1;Streptomyces_ACT158protein|1883.4770.peg.1321
cluster757 3 N/A N/A S._cavourensis_JCM_4298|WP_142229091.1;S._cavourensis_DSM_41795|WP_142229091.1;Streptomyces_ACT158protein|1883.4770.peg.322
cluster758 3 Q9USJ6 GO:0003955; F:NAD(P)H dehydrogenase (quinone) activity; ISO:PomBase S._cavourensis_JCM_4298|WP_119824294.1;S._cavourensis_DSM_41795|WP_119824294.1;Streptomyces_ACT158protein|1883.4770.peg.5696
cluster759 3 P40406 GO:0008360; P:regulation of cell shape; IEA:UniProtKB-KW S._cavourensis_JCM_4298|WP_142229028.1;S._cavourensis_DSM_41795|WP_142229028.1;Streptomyces_ACT158protein|1883.4770.peg.1706
cluster760 3 N/A N/A S._cavourensis_JCM_4298|WP_142230051.1;S._cavourensis_DSM_41795|WP_142230051.1;Streptomyces_ACT158protein|1883.4770.peg.4069
cluster761 3 N/A N/A S._cavourensis_JCM_4298|WP_114932175.1;S._cavourensis_DSM_41795|WP_114932175.1;Streptomyces_ACT158protein|1883.4770.peg.4298
cluster762 3 N/A N/A S._cavourensis_JCM_4298|WP_142230262.1;S._cavourensis_DSM_41795|WP_142230262.1;Streptomyces_ACT158protein|1883.4770.peg.555
cluster763 3 N/A N/A S._cavourensis_JCM_4298|WP_019762313.1;S._cavourensis_DSM_41795|WP_019762313.1;Streptomyces_ACT158protein|1883.4770.peg.4585
cluster764 3 N/A N/A S._cavourensis_JCM_4298|WP_119828199.1;S._cavourensis_DSM_41795|WP_119828199.1;Streptomyces_ACT158protein|1883.4770.peg.6021
cluster765 3 P0A697 GO:0006307; P:DNA dealkylation involved in DNA repair; IEA:UniProtKB-UniRule S._cavourensis_JCM_4298|WP_119826154.1;S._cavourensis_DSM_41795|WP_119826154.1;Streptomyces_ACT158protein|1883.4770.peg.4208
cluster766 3 Q5WX41 GO:0019243; P:methylglyoxal catabolic process to D-lactate via S-lactoyl-glutathione; IEA:InterPro S._cavourensis_JCM_4298|WP_114929918.1;S._cavourensis_DSM_41795|WP_114929918.1;Streptomyces_ACT158protein|1883.4770.peg.5214
cluster767 3 A0QVX6 GO:0003723; F:RNA binding; IEA:UniProtKB-KW S._cavourensis_JCM_4298|WP_019762720.1;S._cavourensis_DSM_41795|WP_019762720.1;Streptomyces_ACT158protein|1883.4770.peg.3662
cluster768 3 P9WFD4 GO:0005524; F:ATP binding; IEA:UniProtKB-KW S._cavourensis_JCM_4298|WP_142228427.1;S._cavourensis_DSM_41795|WP_142228427.1;Streptomyces_ACT158protein|1883.4770.peg.5517
cluster769 3 N/A N/A S._cavourensis_JCM_4298|WP_142229235.1;S._cavourensis_DSM_41795|WP_142229235.1;Streptomyces_ACT158protein|1883.4770.peg.4578
cluster770 3 P54422 GO:0006751; P:glutathione catabolic process; IEA:InterPro S._cavourensis_JCM_4298|WP_142230204.1;S._cavourensis_DSM_41795|WP_142230204.1;Streptomyces_ACT158protein|1883.4770.peg.4469
cluster771 3 N/A N/A S._cavourensis_JCM_4298|WP_018488685.1;S._cavourensis_DSM_41795|WP_018488685.1;Streptomyces_ACT158protein|1883.4770.peg.6716
cluster772 3 P9WJJ0 GO:0016491; F:oxidoreductase activity; IEA:UniProtKB-KW S._cavourensis_JCM_4298|WP_142229468.1;S._cavourensis_DSM_41795|WP_142229468.1;Streptomyces_ACT158protein|1883.4770.peg.5121
cluster773 3 P9WMI6 GO:0003700; F:DNA-binding transcription factor activity; IEA:InterPro S._cavourensis_JCM_4298|WP_142228783.1;S._cavourensis_DSM_41795|WP_142228783.1;Streptomyces_ACT158protein|1883.4770.peg.5881
cluster774 3 C3PKL1 GO:0009234; P:menaquinone biosynthetic process; IEA:UniProtKB-UniRule Streptomyces_ACT158protein|1883.4770.peg.631;S._cavourensis_DSM_41795|WP_260617760.1;S._cavourensis_JCM_4298|WP_260617760.1
cluster775 3 P50199 GO:0005975; P:carbohydrate metabolic process; IEA:UniProtKB-KW Streptomyces_ACT158protein|1883.4770.peg.3874;S._cavourensis_DSM_41795|WP_053561187.1;S._cavourensis_JCM_4298|WP_053561187.1
cluster776 3 P0A5L5 GO:0008360; P:regulation of cell shape; IEA:UniProtKB-KW Streptomyces_ACT158protein|1883.4770.peg.2516;S._cavourensis_DSM_41795|WP_053561590.1;S._cavourensis_JCM_4298|WP_053561590.1
cluster777 3 P37965 GO:0006629; P:lipid metabolic process; IEA:InterPro Streptomyces_ACT158protein|1883.4770.peg.4058;S._cavourensis_DSM_41795|WP_142228768.1;S._cavourensis_JCM_4298|WP_142228768.1
cluster778 3 Q829X3 GO:0009432; P:SOS response; IEA:UniProtKB-UniRule Streptomyces_ACT158protein|1883.4770.peg.2417;S._cavourensis_DSM_41795|WP_142228762.1;S._cavourensis_JCM_4298|WP_142228762.1
cluster779 3 N/A N/A Streptomyces_ACT158protein|1883.4770.peg.6406;S._cavourensis_DSM_41795|WP_114931634.1;S._cavourensis_JCM_4298|WP_114931634.1
cluster780 3 P9WMU2 GO:0006629; P:lipid metabolic process; IEA:InterPro Streptomyces_ACT158protein|1883.4770.peg.3960;S._cavourensis_DSM_41795|WP_142229458.1;S._cavourensis_JCM_4298|WP_142229458.1
cluster781 3 P9WJP8 GO:0043546; F:molybdopterin cofactor binding; IEA:InterPro Streptomyces_ACT158protein|1883.4770.peg.3848;S._cavourensis_DSM_41795|WP_114930272.1;S._cavourensis_JCM_4298|WP_114930272.1
cluster782 3 N/A N/A Streptomyces_ACT158protein|1883.4770.peg.2733;S._cavourensis_DSM_41795|WP_053561053.1;S._cavourensis_JCM_4298|WP_053561053.1
cluster783 3 N/A N/A Streptomyces_ACT158protein|1883.4770.peg.5099;S._cavourensis_DSM_41795|WP_029395086.1;S._cavourensis_JCM_4298|WP_029395086.1
cluster784 3 Q230X8 GO:0001510; P:RNA methylation; IDA:UniProtKB Streptomyces_ACT158protein|1883.4770.peg.3018;S._cavourensis_DSM_41795|WP_142230078.1;S._cavourensis_JCM_4298|WP_142230078.1
cluster785 3 N/A N/A Streptomyces_ACT158protein|1883.4770.peg.6177;S._cavourensis_DSM_41795|WP_142229610.1;S._cavourensis_JCM_4298|WP_142229610.1
cluster786 3 P45866 GO:0016491; F:oxidoreductase activity; IEA:UniProtKB-KW Streptomyces_ACT158protein|1883.4770.peg.5703;S._cavourensis_DSM_41795|WP_119825364.1;S._cavourensis_JCM_4298|WP_119825364.1
cluster787 3 N/A N/A Streptomyces_ACT158protein|1883.4770.peg.4259;S._cavourensis_DSM_41795|WP_019764815.1;S._cavourensis_JCM_4298|WP_019764815.1
cluster788 3 C3K863 GO:0008615; P:pyridoxine biosynthetic process; IEA:UniProtKB-KW Streptomyces_ACT158protein|1883.4770.peg.4587;S._cavourensis_DSM_41795|WP_114932368.1;S._cavourensis_JCM_4298|WP_114932368.1
cluster789 3 N/A N/A Streptomyces_ACT158protein|1883.4770.peg.2884;S._cavourensis_DSM_41795|WP_093749530.1;S._cavourensis_JCM_4298|WP_093749530.1
cluster790 3 Q0PCD7 GO:0017000; P:antibiotic biosynthetic process; IEA:UniProtKB-KW Streptomyces_ACT158protein|1883.4770.peg.2130;S._cavourensis_DSM_41795|WP_142228881.1;S._cavourensis_JCM_4298|WP_142228881.1
cluster791 3 N/A N/A Streptomyces_ACT158protein|1883.4770.peg.5866;S._cavourensis_DSM_41795|WP_079167453.1;S._cavourensis_JCM_4298|WP_079167453.1
cluster792 3 P55184 GO:0006355; P:regulation of transcription, DNA-templated; IEA:InterPro Streptomyces_ACT158protein|1883.4770.peg.2218;S._cavourensis_DSM_41795|WP_019766165.1;S._cavourensis_JCM_4298|WP_019766165.1
cluster793 3 N/A N/A Streptomyces_ACT158protein|1883.4770.peg.3056;S._cavourensis_DSM_41795|WP_053561392.1;S._cavourensis_JCM_4298|WP_053561392.1
cluster794 3 P76080 GO:0010124; P:phenylacetate catabolic process; IMP:UniProtKB Streptomyces_ACT158protein|1883.4770.peg.3478;S._cavourensis_DSM_41795|WP_019762360.1;S._cavourensis_JCM_4298|WP_019762360.1
cluster795 3 Q9I310 GO:0071732; P:cellular response to nitric oxide; IMP:PseudoCAP Streptomyces_ACT158protein|1883.4770.peg.1213;S._cavourensis_DSM_41795|WP_142229065.1;S._cavourensis_JCM_4298|WP_142229065.1
cluster796 3 N/A N/A Streptomyces_ACT158protein|1883.4770.peg.6094;S._cavourensis_DSM_41795|WP_142229140.1;S._cavourensis_JCM_4298|WP_142229140.1
cluster797 3 N/A N/A Streptomyces_ACT158protein|1883.4770.peg.6236;S._cavourensis_DSM_41795|WP_028419539.1;S._cavourensis_JCM_4298|WP_028419539.1
cluster798 3 N/A N/A Streptomyces_ACT158protein|1883.4770.peg.5662;S._cavourensis_DSM_41795|WP_029394866.1;S._cavourensis_JCM_4298|WP_029394866.1
cluster799 3 N/A N/A Streptomyces_ACT158protein|1883.4770.peg.5857;S._cavourensis_DSM_41795|WP_142229807.1;S._cavourensis_JCM_4298|WP_142229807.1
cluster800 3 N/A N/A Streptomyces_ACT158protein|1883.4770.peg.5404;S._cavourensis_DSM_41795|WP_114928782.1;S._cavourensis_JCM_4298|WP_114928782.1
cluster801 3 P46837 GO:0006412; P:translation; IBA:GO_Central Streptomyces_ACT158protein|1883.4770.peg.1773;S._cavourensis_DSM_41795|WP_114933551.1;S._cavourensis_JCM_4298|WP_114933551.1
cluster802 3 N/A N/A Streptomyces_ACT158protein|1883.4770.peg.5659;S._cavourensis_DSM_41795|WP_018488723.1;S._cavourensis_JCM_4298|WP_018488723.1
cluster803 3 N/A N/A Streptomyces_ACT158protein|1883.4770.peg.4303;S._cavourensis_DSM_41795|WP_119827393.1;S._cavourensis_JCM_4298|WP_119827393.1
cluster804 3 N/A N/A Streptomyces_ACT158protein|1883.4770.peg.2762;S._cavourensis_DSM_41795|WP_053558184.1;S._cavourensis_JCM_4298|WP_053558184.1
cluster805 3 P26799 GO:0006730; P:one-carbon metabolic process; IEA:UniProtKB-KW Streptomyces_ACT158protein|1883.4770.peg.539;S._cavourensis_DSM_41795|WP_142228917.1;S._cavourensis_JCM_4298|WP_142228917.1
cluster806 3 P9WGJ3 GO:0006564; P:L-serine biosynthetic process; IBA:GO_Central Streptomyces_ACT158protein|1883.4770.peg.931;S._cavourensis_DSM_41795|WP_053560707.1;S._cavourensis_JCM_4298|WP_053560707.1
cluster807 3 O86781 GO:0006047; P:UDP-N-acetylglucosamine metabolic process; IBA:GO_Central Streptomyces_ACT158protein|1883.4770.peg.4921;S._cavourensis_DSM_41795|WP_114932463.1;S._cavourensis_JCM_4298|WP_114932463.1
cluster808 3 Q9CD72 GO:0006281; P:DNA repair; IEA:UniProtKB-KW Streptomyces_ACT158protein|1883.4770.peg.5489;S._cavourensis_DSM_41795|WP_142229842.1;S._cavourensis_JCM_4298|WP_142229842.1
cluster809 3 N/A N/A Streptomyces_ACT158protein|1883.4770.peg.3429;S._cavourensis_DSM_41795|WP_019761351.1;S._cavourensis_JCM_4298|WP_019761351.1
cluster810 3 N/A N/A Streptomyces_ACT158protein|1883.4770.peg.3611;S._cavourensis_DSM_41795|WP_119824376.1;S._cavourensis_JCM_4298|WP_119824376.1
cluster811 3 B1VMF2 GO:0006457; P:protein folding; IEA:InterPro Streptomyces_ACT158protein|1883.4770.peg.5706;S._cavourensis_DSM_41795|WP_070204310.1;S._cavourensis_JCM_4298|WP_070204310.1
cluster812 3 N/A N/A Streptomyces_ACT158protein|1883.4770.peg.6167;S._cavourensis_DSM_41795|WP_114931430.1;S._cavourensis_JCM_4298|WP_114931430.1
cluster813 3 P31466 GO:0015853; P:adenine transport; IDA:EcoCyc Streptomyces_ACT158protein|1883.4770.peg.247;S._cavourensis_DSM_41795|WP_142230171.1;S._cavourensis_JCM_4298|WP_142230171.1
cluster814 3 N/A N/A Streptomyces_ACT158protein|1883.4770.peg.6597;S._cavourensis_DSM_41795|WP_142230485.1;S._cavourensis_JCM_4298|WP_142230485.1
cluster815 3 O34499 GO:0006098; P:pentose-phosphate shunt; IEA:UniProtKB-UniPathway Streptomyces_ACT158protein|1883.4770.peg.5777;S._cavourensis_DSM_41795|WP_114929240.1;S._cavourensis_JCM_4298|WP_114929240.1
cluster816 3 Q5PFQ6 GO:0055085; P:transmembrane transport; IEA:InterPro Streptomyces_ACT158protein|1883.4770.peg.5790;S._cavourensis_DSM_41795|WP_142229076.1;S._cavourensis_JCM_4298|WP_142229076.1
cluster817 3 P48859 GO:0006355; P:regulation of transcription, DNA-templated; IEA:InterPro Streptomyces_ACT158protein|1883.4770.peg.4816;S._cavourensis_DSM_41795|WP_006123767.1;S._cavourensis_JCM_4298|WP_006123767.1
cluster818 3 Q05067 GO:0016887; F:ATPase activity; IEA:InterPro Streptomyces_ACT158protein|1883.4770.peg.2001;S._cavourensis_DSM_41795|WP_308435388.1;S._cavourensis_JCM_4298|WP_308435388.1
cluster819 3 P9WP73 GO:0006782; P:protoporphyrinogen IX biosynthetic process; IEA:UniProtKB-UniPathway Streptomyces_ACT158protein|1883.4770.peg.6610;S._cavourensis_DSM_41795|WP_119824368.1;S._cavourensis_JCM_4298|WP_119824368.1
cluster820 3 N/A N/A Streptomyces_ACT158protein|1883.4770.peg.2824;S._cavourensis_DSM_41795|WP_119828223.1;S._cavourensis_JCM_4298|WP_119828223.1
cluster821 3 N/A N/A Streptomyces_ACT158protein|1883.4770.peg.4711;S._cavourensis_DSM_41795|WP_142229613.1;S._cavourensis_JCM_4298|WP_142229613.1
cluster822 3 P37169 GO:0008360; P:regulation of cell shape; IEA:UniProtKB-KW Streptomyces_ACT158protein|1883.4770.peg.6598;S._cavourensis_DSM_41795|WP_142230425.1;S._cavourensis_JCM_4298|WP_142230425.1
cluster823 3 O57818 GO:0043565; F:sequence-specific DNA binding; IEA:InterPro Streptomyces_ACT158protein|1883.4770.peg.2108;S._cavourensis_DSM_41795|WP_018490190.1;S._cavourensis_JCM_4298|WP_018490190.1
cluster824 3 Q01609 GO:0009251; P:glucan catabolic process; IBA:GO_Central Streptomyces_ACT158protein|1883.4770.peg.4877;S._cavourensis_DSM_41795|WP_221891808.1;S._cavourensis_JCM_4298|WP_221891808.1
cluster825 3 B1VUW6 GO:0019510; P:S-adenosylhomocysteine catabolic process; IEA:InterPro Streptomyces_ACT158protein|1883.4770.peg.5472;S._cavourensis_DSM_41795|WP_019763336.1;S._cavourensis_JCM_4298|WP_019763336.1
cluster826 3 H8EXN1 GO:0006352; P:DNA-templated transcription, initiation; IEA:InterPro Streptomyces_ACT158protein|1883.4770.peg.1834;S._cavourensis_DSM_41795|WP_026237617.1;S._cavourensis_JCM_4298|WP_026237617.1
cluster827 3 O34817 GO:0045892; P:negative regulation of transcription, DNA-templated; IBA:GO_Central Streptomyces_ACT158protein|1883.4770.peg.6608;S._cavourensis_DSM_41795|WP_142228688.1;S._cavourensis_JCM_4298|WP_142228688.1
cluster828 3 N/A N/A Streptomyces_ACT158protein|1883.4770.peg.1051;S._cavourensis_DSM_41795|WP_142229550.1;S._cavourensis_JCM_4298|WP_142229550.1
cluster829 3 Q04778 GO:0045151; P:acetoin biosynthetic process; IEA:UniProtKB-KW Streptomyces_ACT158protein|1883.4770.peg.5114;S._cavourensis_DSM_41795|WP_053558712.1;S._cavourensis_JCM_4298|WP_053558712.1
cluster830 3 P36945 GO:0019303; P:D-ribose catabolic process; IEA:UniProtKB-UniRule Streptomyces_ACT158protein|1883.4770.peg.3040;S._cavourensis_DSM_41795|WP_142230258.1;S._cavourensis_JCM_4298|WP_142230258.1
cluster831 3 Q7AKN0 GO:0030435; P:sporulation resulting in formation of a cellular spore; IEA:UniProtKB-KW Streptomyces_ACT158protein|1883.4770.peg.3904;S._cavourensis_DSM_41795|WP_014046372.1;S._cavourensis_JCM_4298|WP_014046372.1
cluster832 3 N/A N/A Streptomyces_ACT158protein|1883.4770.peg.4194;S._cavourensis_DSM_41795|WP_114929095.1;S._cavourensis_JCM_4298|WP_114929095.1
cluster833 3 B9DMT6 GO:0008654; P:phospholipid biosynthetic process; IEA:UniProtKB-KW Streptomyces_ACT158protein|1883.4770.peg.723;S._cavourensis_DSM_41795|WP_229866065.1;S._cavourensis_JCM_4298|WP_229866065.1
cluster834 3 N/A N/A Streptomyces_ACT158protein|1883.4770.peg.2005;S._cavourensis_DSM_41795|WP_142228997.1;S._cavourensis_JCM_4298|WP_142228997.1
cluster835 3 P34882 GO:0009307; P:DNA restriction-modification system; IEA:UniProtKB-KW Streptomyces_ACT158protein|1883.4770.peg.323;S._cavourensis_DSM_41795|WP_142229090.1;S._cavourensis_JCM_4298|WP_142229090.1
cluster836 3 Q84HB6 GO:0017000; P:antibiotic biosynthetic process; IEA:UniProtKB-KW Streptomyces_ACT158protein|1883.4770.peg.522;S._cavourensis_DSM_41795|WP_142230310.1;S._cavourensis_JCM_4298|WP_142230310.1
cluster837 3 N/A N/A Streptomyces_ACT158protein|1883.4770.peg.5879;S._cavourensis_DSM_41795|WP_093749409.1;S._cavourensis_JCM_4298|WP_093749409.1
cluster838 3 O31449 GO:0043565; F:sequence-specific DNA binding; IEA:InterPro Streptomyces_ACT158protein|1883.4770.peg.2274;S._cavourensis_DSM_41795|WP_142230008.1;S._cavourensis_JCM_4298|WP_142230008.1
cluster839 3 N/A N/A Streptomyces_ACT158protein|1883.4770.peg.1372;S._cavourensis_DSM_41795|WP_018488338.1;S._cavourensis_JCM_4298|WP_018488338.1
cluster840 3 B1VY28 GO:0045727; P:positive regulation of translation; IEA:UniProtKB-UniRule Streptomyces_ACT158protein|1883.4770.peg.3623;S._cavourensis_DSM_41795|WP_029395151.1;S._cavourensis_JCM_4298|WP_029395151.1
cluster841 3 Q82LC4 GO:0042274; P:ribosomal small subunit biogenesis; IEA:UniProtKB-UniRule Streptomyces_ACT158protein|1883.4770.peg.5400;S._cavourensis_DSM_41795|WP_142230164.1;S._cavourensis_JCM_4298|WP_142230164.1
cluster842 3 O34610 GO:0006829; P:zinc ion transport; IEA:UniProtKB-KW Streptomyces_ACT158protein|1883.4770.peg.1342;S._cavourensis_DSM_41795|WP_019766902.1;S._cavourensis_JCM_4298|WP_019766902.1
cluster843 3 O34947 GO:0036529; P:protein deglycation, glyoxal removal; IBA:GO_Central Streptomyces_ACT158protein|1883.4770.peg.5391;S._cavourensis_DSM_41795|WP_142229342.1;S._cavourensis_JCM_4298|WP_142229342.1
cluster844 3 N/A N/A Streptomyces_ACT158protein|1883.4770.peg.4473;S._cavourensis_DSM_41795|WP_114933382.1;S._cavourensis_JCM_4298|WP_114933382.1
cluster845 3 P55540 GO:0016705; F:oxidoreductase activity, acting on paired donors, with incorporation or reduction of molecular oxygen; IEA:InterPro Streptomyces_ACT158protein|1883.4770.peg.4322;S._cavourensis_DSM_41795|WP_114932321.1;S._cavourensis_JCM_4298|WP_114932321.1
cluster846 3 P9WIQ2 GO:0004324; F:ferredoxin-NADP+ reductase activity; IEA:UniProtKB-EC Streptomyces_ACT158protein|1883.4770.peg.2915;S._cavourensis_DSM_41795|WP_142230445.1;S._cavourensis_JCM_4298|WP_142230445.1
cluster847 3 B1VXU5 GO:0006400; P:tRNA modification; IEA:UniProtKB-UniRule Streptomyces_ACT158protein|1883.4770.peg.1370;S._cavourensis_DSM_41795|WP_125614003.1;S._cavourensis_JCM_4298|WP_125614003.1
cluster848 3 N/A N/A Streptomyces_ACT158protein|1883.4770.peg.2428;S._cavourensis_DSM_41795|WP_114931610.1;S._cavourensis_JCM_4298|WP_114931610.1
cluster849 3 P19471 GO:0030435; P:sporulation resulting in formation of a cellular spore; IEA:UniProtKB-KW Streptomyces_ACT158protein|1883.4770.peg.3892;S._cavourensis_DSM_41795|WP_093751834.1;S._cavourensis_JCM_4298|WP_093751834.1
cluster850 3 Q82LL5 GO:0006144; P:purine nucleobase metabolic process; IEA:UniProtKB-KW Streptomyces_ACT158protein|1883.4770.peg.5024;S._cavourensis_DSM_41795|WP_053561254.1;S._cavourensis_JCM_4298|WP_053561254.1
cluster851 3 N/A N/A Streptomyces_ACT158protein|1883.4770.peg.3592;S._cavourensis_DSM_41795|WP_142228479.1;S._cavourensis_JCM_4298|WP_142228479.1
cluster852 3 N/A N/A Streptomyces_ACT158protein|1883.4770.peg.6043;S._cavourensis_DSM_41795|WP_142230449.1;S._cavourensis_JCM_4298|WP_142230449.1
cluster853 3 N/A N/A Streptomyces_ACT158protein|1883.4770.peg.2334;S._cavourensis_DSM_41795|WP_142228719.1;S._cavourensis_JCM_4298|WP_142228719.1
cluster854 3 N/A N/A Streptomyces_ACT158protein|1883.4770.peg.2015;S._cavourensis_DSM_41795|WP_053559541.1;S._cavourensis_JCM_4298|WP_053559541.1
cluster855 3 P63428 GO:0050660; F:flavin adenine dinucleotide binding; IEA:InterPro Streptomyces_ACT158protein|1883.4770.peg.3753;S._cavourensis_DSM_41795|WP_053560978.1;S._cavourensis_JCM_4298|WP_053560978.1
cluster856 3 N/A N/A Streptomyces_ACT158protein|1883.4770.peg.3792;S._cavourensis_DSM_41795|WP_142228857.1;S._cavourensis_JCM_4298|WP_142228857.1
cluster857 3 N/A N/A Streptomyces_ACT158protein|1883.4770.peg.251;S._cavourensis_DSM_41795|WP_142230716.1;S._cavourensis_JCM_4298|WP_142230716.1
cluster858 3 Q00923 GO:0019748; P:secondary metabolic process; IEA:InterPro Streptomyces_ACT158protein|1883.4770.peg.6819;S._cavourensis_DSM_41795|WP_217691127.1;S._cavourensis_JCM_4298|WP_217691127.1
cluster859 3 P94389 N/A Streptomyces_ACT158protein|1883.4770.peg.847;S._cavourensis_DSM_41795|WP_119823757.1;S._cavourensis_JCM_4298|WP_119823757.1
cluster860 3 A6W504 GO:0002949; P:tRNA threonylcarbamoyladenosine modification; IEA:UniProtKB-UniRule Streptomyces_ACT158protein|1883.4770.peg.5265;S._cavourensis_DSM_41795|WP_142228367.1;S._cavourensis_JCM_4298|WP_142228367.1
cluster861 3 N/A N/A Streptomyces_ACT158protein|1883.4770.peg.2044;S._cavourensis_DSM_41795|WP_114932707.1;S._cavourensis_JCM_4298|WP_114932707.1
cluster862 3 P12768 GO:0018298; P:protein-chromophore linkage; IEA:UniProtKB-KW Streptomyces_ACT158protein|1883.4770.peg.1306;S._cavourensis_DSM_41795|WP_142228667.1;S._cavourensis_JCM_4298|WP_142228667.1
cluster863 3 P23393 GO:0006313; P:transposition, DNA-mediated; IEA:InterPro Streptomyces_ACT158protein|1883.4770.peg.3860;S._cavourensis_DSM_41795|WP_114929229.1;S._cavourensis_JCM_4298|WP_229866282.1
cluster864 3 N/A N/A Streptomyces_ACT158protein|1883.4770.peg.6526;S._cavourensis_DSM_41795|WP_070205339.1;S._cavourensis_JCM_4298|WP_070205339.1
cluster865 3 N/A N/A Streptomyces_ACT158protein|1883.4770.peg.6410;S._cavourensis_DSM_41795|WP_142229002.1;S._cavourensis_JCM_4298|WP_142229002.1
cluster866 3 N/A N/A Streptomyces_ACT158protein|1883.4770.peg.1014;S._cavourensis_DSM_41795|WP_142228824.1;S._cavourensis_JCM_4298|WP_142228824.1
cluster867 3 Q6FCX7 GO:0030261; P:chromosome condensation; IEA:UniProtKB-KW Streptomyces_ACT158protein|1883.4770.peg.5170;S._cavourensis_DSM_41795|WP_029395712.1;S._cavourensis_JCM_4298|WP_029395712.1
cluster868 3 Q6H4G3 GO:0006099; P:tricarboxylic acid cycle; IEA:UniProtKB-UniPathway Streptomyces_ACT158protein|1883.4770.peg.2760;S._cavourensis_DSM_41795|WP_019766846.1;S._cavourensis_JCM_4298|WP_019766846.1
cluster869 3 P9WM38 N/A Streptomyces_ACT158protein|1883.4770.peg.771;S._cavourensis_DSM_41795|WP_053562601.1;S._cavourensis_JCM_4298|WP_053562601.1
cluster870 3 O32155 GO:0055085; P:transmembrane transport; IEA:InterPro Streptomyces_ACT158protein|1883.4770.peg.866;S._cavourensis_DSM_41795|WP_114933338.1;S._cavourensis_JCM_4298|WP_114933338.1
cluster871 3 P54592 GO:0016887; F:ATPase activity; IEA:InterPro Streptomyces_ACT158protein|1883.4770.peg.6411;S._cavourensis_DSM_41795|WP_142229001.1;S._cavourensis_JCM_4298|WP_142229001.1
cluster872 3 N/A N/A Streptomyces_ACT158protein|1883.4770.peg.3330;S._cavourensis_DSM_41795|WP_229866203.1;S._cavourensis_JCM_4298|WP_229866203.1
cluster873 3 A7ZPJ9 GO:0005247; F:voltage-gated chloride channel activity; IEA:InterPro Streptomyces_ACT158protein|1883.4770.peg.1926;S._cavourensis_DSM_41795|WP_142229292.1;S._cavourensis_JCM_4298|WP_142229292.1
cluster874 3 N/A N/A Streptomyces_ACT158protein|1883.4770.peg.1294;S._cavourensis_DSM_41795|WP_019762460.1;S._cavourensis_JCM_4298|WP_019762460.1
cluster875 3 N/A N/A Streptomyces_ACT158protein|1883.4770.peg.1598;S._cavourensis_DSM_41795|WP_014157387.1;S._cavourensis_JCM_4298|WP_014157387.1
cluster876 3 P29422 GO:0006979; P:response to oxidative stress; IEA:InterPro Streptomyces_ACT158protein|1883.4770.peg.2981;S._cavourensis_DSM_41795|WP_070201881.1;S._cavourensis_JCM_4298|WP_070201881.1
cluster877 3 B1VS68 GO:0010125; P:mycothiol biosynthetic process; IEA:UniProtKB-UniRule Streptomyces_ACT158protein|1883.4770.peg.2279;S._cavourensis_DSM_41795|WP_114932184.1;S._cavourensis_JCM_4298|WP_114932184.1
cluster878 3 N/A N/A Streptomyces_ACT158protein|1883.4770.peg.1142;S._cavourensis_DSM_41795|WP_019761232.1;S._cavourensis_JCM_4298|WP_019761232.1
cluster879 3 N/A N/A Streptomyces_ACT158protein|1883.4770.peg.2622;S._cavourensis_DSM_41795|WP_015609572.1;S._cavourensis_JCM_4298|WP_015609572.1
cluster880 3 N/A N/A Streptomyces_ACT158protein|1883.4770.peg.364;S._cavourensis_DSM_41795|WP_019766282.1;S._cavourensis_JCM_4298|WP_019766282.1
cluster881 3 P96656 GO:0022857; F:transmembrane transporter activity; IEA:InterPro Streptomyces_ACT158protein|1883.4770.peg.5348;S._cavourensis_DSM_41795|WP_142228770.1;S._cavourensis_JCM_4298|WP_142228770.1
cluster882 3 N/A N/A Streptomyces_ACT158protein|1883.4770.peg.6746;S._cavourensis_DSM_41795|WP_229866160.1;S._cavourensis_JCM_4298|WP_229866160.1
cluster883 3 P15360 GO:0045892; P:negative regulation of transcription, DNA-templated; IBA:GO_Central Streptomyces_ACT158protein|1883.4770.peg.389;S._cavourensis_DSM_41795|WP_053561887.1;S._cavourensis_JCM_4298|WP_053561887.1
cluster884 3 Q9L213 GO:0009423; P:chorismate biosynthetic process; IBA:GO_Central Streptomyces_ACT158protein|1883.4770.peg.457;S._cavourensis_DSM_41795|WP_114928905.1;S._cavourensis_JCM_4298|WP_114928905.1
cluster885 3 O58968 GO:0055085; P:transmembrane transport; IEA:InterPro Streptomyces_ACT158protein|1883.4770.peg.3124;S._cavourensis_DSM_41795|WP_114931064.1;S._cavourensis_JCM_4298|WP_114931064.1
cluster886 3 N/A N/A Streptomyces_ACT158protein|1883.4770.peg.5681;S._cavourensis_DSM_41795|WP_119825709.1;S._cavourensis_JCM_4298|WP_119825709.1
cluster887 3 P36136 GO:0042254; P:ribosome biogenesis; IEA:UniProtKB-KW Streptomyces_ACT158protein|1883.4770.peg.152;S._cavourensis_DSM_41795|WP_142230116.1;S._cavourensis_JCM_4298|WP_142230116.1
cluster888 3 N/A N/A Streptomyces_ACT158protein|1883.4770.peg.1616;S._cavourensis_DSM_41795|WP_114929508.1;S._cavourensis_JCM_4298|WP_114929508.1
cluster889 3 P29094 GO:0005975; P:carbohydrate metabolic process; IEA:InterPro Streptomyces_ACT158protein|1883.4770.peg.2206;S._cavourensis_DSM_41795|WP_114930530.1;S._cavourensis_JCM_4298|WP_114930530.1
cluster890 3 P66903 GO:0009088; P:threonine biosynthetic process; IEA:UniProtKB-UniPathway Streptomyces_ACT158protein|1883.4770.peg.3812;S._cavourensis_DSM_41795|WP_142229489.1;S._cavourensis_JCM_4298|WP_142229489.1
cluster891 3 P65168 GO:0006177; P:GMP biosynthetic process; IEA:UniProtKB-UniRule Streptomyces_ACT158protein|1883.4770.peg.4223;S._cavourensis_DSM_41795|WP_029395294.1;S._cavourensis_JCM_4298|WP_029395294.1
cluster892 3 N/A N/A Streptomyces_ACT158protein|1883.4770.peg.818;S._cavourensis_DSM_41795|WP_142228650.1;S._cavourensis_JCM_4298|WP_142228650.1
cluster893 3 P29942 GO:0005886; C:plasma membrane; IEA:UniProtKB-SubCell Streptomyces_ACT158protein|1883.4770.peg.6472;S._cavourensis_DSM_41795|WP_114930824.1;S._cavourensis_JCM_4298|WP_114930824.1
cluster894 3 N/A N/A Streptomyces_ACT158protein|1883.4770.peg.5515;S._cavourensis_DSM_41795|WP_003955420.1;S._cavourensis_JCM_4298|WP_003955420.1
cluster895 3 A0R2E6 GO:0016757; F:transferase activity, transferring glycosyl groups; IEA:UniProtKB-KW Streptomyces_ACT158protein|1883.4770.peg.3230;S._cavourensis_DSM_41795|WP_142229598.1;S._cavourensis_JCM_4298|WP_142229598.1
cluster896 3 A9B477 GO:0048038; F:quinone binding; IEA:UniProtKB-KW Streptomyces_ACT158protein|1883.4770.peg.6384;S._cavourensis_DSM_41795|WP_373303825.1;S._cavourensis_JCM_4298|WP_373303825.1
cluster897 3 N/A N/A Streptomyces_ACT158protein|1883.4770.peg.1693;S._cavourensis_DSM_41795|WP_142230788.1;S._cavourensis_JCM_4298|WP_142230788.1
cluster898 3 P23876 GO:0055072; P:iron ion homeostasis; IEA:UniProtKB-KW Streptomyces_ACT158protein|1883.4770.peg.4246;S._cavourensis_DSM_41795|WP_114933175.1;S._cavourensis_JCM_4298|WP_114933175.1
cluster899 3 N/A N/A Streptomyces_ACT158protein|1883.4770.peg.5508;S._cavourensis_DSM_41795|WP_229866080.1;S._cavourensis_JCM_4298|WP_229866080.1
cluster900 3 N/A N/A Streptomyces_ACT158protein|1883.4770.peg.1158;S._cavourensis_DSM_41795|WP_018490793.1;S._cavourensis_JCM_4298|WP_018490793.1
cluster901 3 B1VS94 GO:0006423; P:cysteinyl-tRNA aminoacylation; IEA:UniProtKB-UniRule Streptomyces_ACT158protein|1883.4770.peg.4364;S._cavourensis_DSM_41795|WP_114932191.1;S._cavourensis_JCM_4298|WP_114932191.1
cluster902 3 P19844 GO:0016887; F:ATPase activity; IEA:InterPro Streptomyces_ACT158protein|1883.4770.peg.4623;S._cavourensis_DSM_41795|WP_053558552.1;S._cavourensis_JCM_4298|WP_053558552.1
cluster903 3 N/A N/A Streptomyces_ACT158protein|1883.4770.peg.4346;S._cavourensis_DSM_41795|WP_119824505.1;S._cavourensis_JCM_4298|WP_119824505.1
cluster904 3 B1W0A7 GO:0015986; P:ATP synthesis coupled proton transport; IEA:UniProtKB-UniRule Streptomyces_ACT158protein|1883.4770.peg.1044;S._cavourensis_DSM_41795|WP_028416383.1;S._cavourensis_JCM_4298|WP_028416383.1
cluster905 3 N/A N/A Streptomyces_ACT158protein|1883.4770.peg.6066;S._cavourensis_DSM_41795|WP_114932378.1;S._cavourensis_JCM_4298|WP_114932378.1
cluster906 3 N/A N/A Streptomyces_ACT158protein|1883.4770.peg.3763;S._cavourensis_DSM_41795|WP_019766800.1;S._cavourensis_JCM_4298|WP_019766800.1
cluster907 3 N/A N/A Streptomyces_ACT158protein|1883.4770.peg.424;S._cavourensis_DSM_41795|WP_019766821.1;S._cavourensis_JCM_4298|WP_019766821.1
cluster908 3 N/A N/A Streptomyces_ACT158protein|1883.4770.peg.5242;S._cavourensis_DSM_41795|WP_093755597.1;S._cavourensis_JCM_4298|WP_093755597.1
cluster909 3 N/A N/A Streptomyces_ACT158protein|1883.4770.peg.758;S._cavourensis_DSM_41795|WP_142230468.1;S._cavourensis_JCM_4298|WP_142230468.1
cluster910 3 Q2S4C3 GO:0008276; F:protein methyltransferase activity; IEA:UniProtKB-UniRule Streptomyces_ACT158protein|1883.4770.peg.4188;S._cavourensis_DSM_41795|WP_114929104.1;S._cavourensis_JCM_4298|WP_114929104.1
cluster911 3 Q8YDR6 GO:0042626; F:ATPase activity, coupled to transmembrane movement of substances; IEA:InterPro Streptomyces_ACT158protein|1883.4770.peg.1514;S._cavourensis_DSM_41795|WP_114933280.1;S._cavourensis_JCM_4298|WP_114933280.1
cluster912 3 B1W3B4 GO:0042450; P:arginine biosynthetic process via ornithine; IEA:InterPro Streptomyces_ACT158protein|1883.4770.peg.819;S._cavourensis_DSM_41795|WP_114929801.1;S._cavourensis_JCM_4298|WP_114929801.1
cluster913 3 N/A N/A Streptomyces_ACT158protein|1883.4770.peg.3013;S._cavourensis_DSM_41795|WP_018491756.1;S._cavourensis_JCM_4298|WP_018491756.1
cluster914 3 P9WL84 GO:0016021; C:integral component of membrane; IEA:UniProtKB-KW Streptomyces_ACT158protein|1883.4770.peg.3725;S._cavourensis_DSM_41795|WP_142228738.1;S._cavourensis_JCM_4298|WP_142228738.1
cluster915 3 P71707 GO:0046677; P:response to antibiotic; IBA:GO_Central Streptomyces_ACT158protein|1883.4770.peg.3493;S._cavourensis_DSM_41795|WP_142229794.1;S._cavourensis_JCM_4298|WP_142229794.1
cluster916 3 N/A N/A Streptomyces_ACT158protein|1883.4770.peg.4405;S._cavourensis_DSM_41795|WP_373303828.1;S._cavourensis_JCM_4298|WP_373303828.1
cluster917 3 P45798 GO:0005975; P:carbohydrate metabolic process; IEA:InterPro Streptomyces_ACT158protein|1883.4770.peg.4542;S._cavourensis_DSM_41795|WP_142228420.1;S._cavourensis_JCM_4298|WP_142228420.1
cluster918 3 N/A N/A Streptomyces_ACT158protein|1883.4770.peg.6785;S._cavourensis_DSM_41795|WP_229866233.1;S._cavourensis_JCM_4298|WP_229866233.1
cluster919 3 N/A N/A Streptomyces_ACT158protein|1883.4770.peg.4594;S._cavourensis_DSM_41795|WP_119825898.1;S._cavourensis_JCM_4298|WP_119825898.1
cluster920 3 N/A N/A Streptomyces_ACT158protein|1883.4770.peg.982;S._cavourensis_DSM_41795|WP_070203930.1;S._cavourensis_JCM_4298|WP_070203930.1
cluster921 3 Q9XA15 GO:0008233; F:peptidase activity; IEA:UniProtKB-KW Streptomyces_ACT158protein|1883.4770.peg.2839;S._cavourensis_DSM_41795|WP_114931949.1;S._cavourensis_JCM_4298|WP_114931949.1
cluster922 3 Q9X8N8 GO:0034628; P:'de novo' NAD biosynthetic process from aspartate; IBA:GO_Central Streptomyces_ACT158protein|1883.4770.peg.6209;S._cavourensis_DSM_41795|WP_142229284.1;S._cavourensis_JCM_4298|WP_142229284.1
cluster923 3 N/A N/A Streptomyces_ACT158protein|1883.4770.peg.5930;S._cavourensis_DSM_41795|WP_114933466.1;S._cavourensis_JCM_4298|WP_114933466.1
cluster924 3 P9WKY6 GO:0002949; P:tRNA threonylcarbamoyladenosine modification; IEA:InterPro Streptomyces_ACT158protein|1883.4770.peg.2968;S._cavourensis_DSM_41795|WP_142230718.1;S._cavourensis_JCM_4298|WP_142230718.1
cluster925 3 N/A N/A Streptomyces_ACT158protein|1883.4770.peg.5611;S._cavourensis_DSM_41795|WP_114933198.1;S._cavourensis_JCM_4298|WP_114933198.1
cluster926 3 N/A N/A Streptomyces_ACT158protein|1883.4770.peg.6409;S._cavourensis_DSM_41795|WP_029395752.1;S._cavourensis_JCM_4298|WP_029395752.1
cluster927 3 N/A N/A Streptomyces_ACT158protein|1883.4770.peg.6071;S._cavourensis_DSM_41795|WP_185900612.1;S._cavourensis_JCM_4298|WP_185900612.1
cluster928 3 N/A N/A Streptomyces_ACT158protein|1883.4770.peg.2142;S._cavourensis_DSM_41795|WP_029395765.1;S._cavourensis_JCM_4298|WP_029395765.1
cluster929 3 N/A N/A Streptomyces_ACT158protein|1883.4770.peg.4527;S._cavourensis_DSM_41795|WP_142230684.1;S._cavourensis_JCM_4298|WP_142230684.1
cluster930 3 O33194 GO:0046475; P:glycerophospholipid catabolic process; IMP:UniProtKB Streptomyces_ACT158protein|1883.4770.peg.2336;S._cavourensis_DSM_41795|WP_142228721.1;S._cavourensis_JCM_4298|WP_142228721.1
cluster931 3 N/A N/A Streptomyces_ACT158protein|1883.4770.peg.1720;S._cavourensis_DSM_41795|WP_019764657.1;S._cavourensis_JCM_4298|WP_019764657.1
cluster932 3 N/A N/A Streptomyces_ACT158protein|1883.4770.peg.1207;S._cavourensis_DSM_41795|WP_142229064.1;S._cavourensis_JCM_4298|WP_142229064.1
cluster933 3 N/A N/A Streptomyces_ACT158protein|1883.4770.peg.5912;S._cavourensis_DSM_41795|WP_142229291.1;S._cavourensis_JCM_4298|WP_142229291.1
cluster934 3 P29139 GO:0004252; F:serine-type endopeptidase activity; IEA:InterPro Streptomyces_ACT158protein|1883.4770.peg.6013;S._cavourensis_DSM_41795|WP_229865955.1;S._cavourensis_JCM_4298|WP_229865955.1
cluster935 3 P13279 GO:0046872; F:metal ion binding; IEA:UniProtKB-KW Streptomyces_ACT158protein|1883.4770.peg.3843;S._cavourensis_DSM_41795|WP_018489192.1;S._cavourensis_JCM_4298|WP_018489192.1
cluster936 3 B1VUC2 GO:0006260; P:DNA replication; IEA:UniProtKB-KW Streptomyces_ACT158protein|1883.4770.peg.5500;S._cavourensis_DSM_41795|WP_373303800.1;S._cavourensis_JCM_4298|WP_373303800.1
cluster937 3 N/A N/A Streptomyces_ACT158protein|1883.4770.peg.3085;S._cavourensis_DSM_41795|WP_114933303.1;S._cavourensis_JCM_4298|WP_114933303.1
cluster938 3 P9WL16 N/A Streptomyces_ACT158protein|1883.4770.peg.961;S._cavourensis_DSM_41795|WP_019765956.1;S._cavourensis_JCM_4298|WP_019765956.1
cluster939 3 N/A N/A Streptomyces_ACT158protein|1883.4770.peg.5666;S._cavourensis_DSM_41795|WP_142229080.1;S._cavourensis_JCM_4298|WP_142229080.1
cluster940 3 P9WKR2 N/A Streptomyces_ACT158protein|1883.4770.peg.4613;S._cavourensis_DSM_41795|WP_175450237.1;S._cavourensis_JCM_4298|WP_175450237.1
cluster941 3 N/A N/A Streptomyces_ACT158protein|1883.4770.peg.111;S._cavourensis_DSM_41795|WP_019762836.1;S._cavourensis_JCM_4298|WP_019762836.1
cluster942 3 Q9I4D3 GO:0008127; F:quercetin 2,3-dioxygenase activity; IEA:UniProtKB-EC Streptomyces_ACT158protein|1883.4770.peg.4805;S._cavourensis_DSM_41795|WP_114933749.1;S._cavourensis_JCM_4298|WP_114933749.1
cluster943 3 P9WFQ0 N/A Streptomyces_ACT158protein|1883.4770.peg.733;S._cavourensis_DSM_41795|WP_018492224.1;S._cavourensis_JCM_4298|WP_018492224.1
cluster944 3 P37518 GO:0043022; F:ribosome binding; IEA:UniProtKB-UniRule Streptomyces_ACT158protein|1883.4770.peg.3411;S._cavourensis_DSM_41795|WP_019765443.1;S._cavourensis_JCM_4298|WP_019765443.1
cluster945 3 N/A N/A Streptomyces_ACT158protein|1883.4770.peg.3884;S._cavourensis_DSM_41795|WP_114933445.1;S._cavourensis_JCM_4298|WP_114933445.1
cluster946 3 Q6LQ36 GO:0016434; F:rRNA (cytosine) methyltransferase activity; IEA:UniProtKB-UniRule Streptomyces_ACT158protein|1883.4770.peg.679;S._cavourensis_DSM_41795|WP_119825296.1;S._cavourensis_JCM_4298|WP_119825296.1
cluster947 3 N/A N/A Streptomyces_ACT158protein|1883.4770.peg.4815;S._cavourensis_DSM_41795|WP_019764410.1;S._cavourensis_JCM_4298|WP_019764410.1
cluster948 3 N/A N/A Streptomyces_ACT158protein|1883.4770.peg.3401;S._cavourensis_DSM_41795|WP_142229731.1;S._cavourensis_JCM_4298|WP_142229731.1
cluster949 3 P9WLQ6 GO:0005886; C:plasma membrane; IEA:UniProtKB-SubCell Streptomyces_ACT158protein|1883.4770.peg.2582;S._cavourensis_DSM_41795|WP_019765065.1;S._cavourensis_JCM_4298|WP_019765065.1
cluster950 3 Q9XGI9 GO:0033388; P:putrescine biosynthetic process from arginine; IBA:GO_Central Streptomyces_ACT158protein|1883.4770.peg.3243;S._cavourensis_DSM_41795|WP_114933385.1;S._cavourensis_JCM_4298|WP_114933385.1
cluster951 3 P13249 GO:0046677; P:response to antibiotic; IEA:UniProtKB-KW Streptomyces_ACT158protein|1883.4770.peg.3747;S._cavourensis_DSM_41795|WP_114932739.1;S._cavourensis_JCM_4298|WP_114932739.1
cluster952 3 B1W3T1 GO:0006352; P:DNA-templated transcription, initiation; IEA:InterPro Streptomyces_ACT158protein|1883.4770.peg.4224;S._cavourensis_DSM_41795|WP_006126954.1;S._cavourensis_JCM_4298|WP_006126954.1
cluster953 3 N/A N/A Streptomyces_ACT158protein|1883.4770.peg.2523;S._cavourensis_DSM_41795|WP_119825427.1;S._cavourensis_JCM_4298|WP_119825427.1
cluster954 3 N/A N/A Streptomyces_ACT158protein|1883.4770.peg.849;S._cavourensis_DSM_41795|WP_053561813.1;S._cavourensis_JCM_4298|WP_053561813.1
cluster955 3 N/A N/A Streptomyces_ACT158protein|1883.4770.peg.2694;S._cavourensis_DSM_41795|WP_142230619.1;S._cavourensis_JCM_4298|WP_142230619.1
cluster956 3 P42065 GO:0030435; P:sporulation resulting in formation of a cellular spore; IEA:UniProtKB-KW Streptomyces_ACT158protein|1883.4770.peg.3345;S._cavourensis_DSM_41795|WP_119826933.1;S._cavourensis_JCM_4298|WP_119826933.1
cluster957 3 N/A N/A Streptomyces_ACT158protein|1883.4770.peg.5125;S._cavourensis_DSM_41795|WP_142229469.1;S._cavourensis_JCM_4298|WP_142229469.1
cluster958 3 N/A N/A Streptomyces_ACT158protein|1883.4770.peg.4285;S._cavourensis_DSM_41795|WP_053559688.1;S._cavourensis_JCM_4298|WP_053559688.1
cluster959 3 N/A N/A Streptomyces_ACT158protein|1883.4770.peg.5563;S._cavourensis_DSM_41795|WP_142230041.1;S._cavourensis_JCM_4298|WP_142230041.1
cluster960 3 O30409 GO:0017000; P:antibiotic biosynthetic process; IEA:UniProtKB-KW Streptomyces_ACT158protein|1883.4770.peg.4130;S._cavourensis_DSM_41795|WP_229865972.1;S._cavourensis_JCM_4298|WP_229865972.1
cluster961 3 Q9L127 GO:0003700; F:DNA-binding transcription factor activity; IEA:InterPro Streptomyces_ACT158protein|1883.4770.peg.4140;S._cavourensis_DSM_41795|WP_114929595.1;S._cavourensis_JCM_4298|WP_114929595.1
cluster962 3 B1W464 GO:0044205; P:'de novo' UMP biosynthetic process; IEA:UniProtKB-UniPathway Streptomyces_ACT158protein|1883.4770.peg.1596;S._cavourensis_DSM_41795|WP_053561998.1;S._cavourensis_JCM_4298|WP_053561998.1
cluster963 3 O34968 GO:0005886; C:plasma membrane; IEA:UniProtKB-SubCell Streptomyces_ACT158protein|1883.4770.peg.4541;S._cavourensis_DSM_41795|WP_229866014.1;S._cavourensis_JCM_4298|WP_229866014.1
cluster964 3 P55183 GO:0046983; F:protein dimerization activity; IEA:InterPro Streptomyces_ACT158protein|1883.4770.peg.2219;S._cavourensis_DSM_41795|WP_119825341.1;S._cavourensis_JCM_4298|WP_119825341.1
cluster965 3 P0AEG0 GO:0055085; P:transmembrane transport; IEA:InterPro Streptomyces_ACT158protein|1883.4770.peg.4499;S._cavourensis_DSM_41795|WP_028416214.1;S._cavourensis_JCM_4298|WP_028416214.1
cluster966 3 B4S2K9 GO:0005975; P:carbohydrate metabolic process; IEA:InterPro Streptomyces_ACT158protein|1883.4770.peg.2611;S._cavourensis_DSM_41795|WP_142228502.1;S._cavourensis_JCM_4298|WP_142228502.1
cluster967 3 N/A N/A Streptomyces_ACT158protein|1883.4770.peg.3613;S._cavourensis_DSM_41795|WP_142228956.1;S._cavourensis_JCM_4298|WP_142228956.1
cluster968 3 P39598 GO:0015035; F:protein disulfide oxidoreductase activity; IEA:InterPro Streptomyces_ACT158protein|1883.4770.peg.2060;S._cavourensis_DSM_41795|WP_070204334.1;S._cavourensis_JCM_4298|WP_070204334.1
cluster969 3 N/A N/A Streptomyces_ACT158protein|1883.4770.peg.4720;S._cavourensis_DSM_41795|WP_019763104.1;S._cavourensis_JCM_4298|WP_019763104.1
cluster970 3 B1W0A6 GO:0015986; P:ATP synthesis coupled proton transport; IEA:UniProtKB-UniRule Streptomyces_ACT158protein|1883.4770.peg.1043;S._cavourensis_DSM_41795|WP_142229907.1;S._cavourensis_JCM_4298|WP_142229907.1
cluster971 3 N/A N/A Streptomyces_ACT158protein|1883.4770.peg.446;S._cavourensis_DSM_41795|WP_142228434.1;S._cavourensis_JCM_4298|WP_142228434.1
cluster972 3 N/A N/A Streptomyces_ACT158protein|1883.4770.peg.6146;S._cavourensis_DSM_41795|WP_114932352.1;S._cavourensis_JCM_4298|WP_114932352.1
cluster973 3 Q9Z9P2 GO:0031388; P:organic acid phosphorylation; IEA:InterPro Streptomyces_ACT158protein|1883.4770.peg.4554;S._cavourensis_DSM_41795|WP_125620772.1;S._cavourensis_JCM_4298|WP_125620772.1
cluster974 3 N/A N/A Streptomyces_ACT158protein|1883.4770.peg.5926;S._cavourensis_DSM_41795|WP_373303816.1;S._cavourensis_JCM_4298|WP_373303816.1
cluster975 3 N/A N/A Streptomyces_ACT158protein|1883.4770.peg.5853;S._cavourensis_DSM_41795|WP_103419537.1;S._cavourensis_JCM_4298|WP_103419537.1
cluster976 3 P9WIS0 GO:0003863; F:3-methyl-2-oxobutanoate dehydrogenase (2-methylpropanoyl-transferring) activity; IEA:UniProtKB-EC Streptomyces_ACT158protein|1883.4770.peg.2557;S._cavourensis_DSM_41795|WP_018489784.1;S._cavourensis_JCM_4298|WP_018489784.1
cluster977 3 P37454 GO:0006284; P:base-excision repair; IBA:GO_Central Streptomyces_ACT158protein|1883.4770.peg.3282;S._cavourensis_DSM_41795|WP_053560856.1;S._cavourensis_JCM_4298|WP_053560856.1
cluster978 3 Q84BZ0 GO:0019439; P:aromatic compound catabolic process; IEA:UniProtKB-KW Streptomyces_ACT158protein|1883.4770.peg.525;S._cavourensis_DSM_41795|WP_142228924.1;S._cavourensis_JCM_4298|WP_142228924.1
cluster979 3 N/A N/A Streptomyces_ACT158protein|1883.4770.peg.5827;S._cavourensis_DSM_41795|WP_018490423.1;S._cavourensis_JCM_4298|WP_018490423.1
cluster980 3 O28058 GO:0046872; F:metal ion binding; IEA:UniProtKB-KW Streptomyces_ACT158protein|1883.4770.peg.610;S._cavourensis_DSM_41795|WP_114932973.1;S._cavourensis_JCM_4298|WP_114932973.1
cluster981 3 N/A N/A Streptomyces_ACT158protein|1883.4770.peg.3464;S._cavourensis_DSM_41795|WP_142228699.1;S._cavourensis_JCM_4298|WP_142228699.1
cluster982 3 Q9ZET8 GO:0006307; P:DNA dealkylation involved in DNA repair; IEA:UniProtKB-UniRule Streptomyces_ACT158protein|1883.4770.peg.1649;S._cavourensis_DSM_41795|WP_114932425.1;S._cavourensis_JCM_4298|WP_114932425.1
cluster983 3 P33368 GO:0016491; F:oxidoreductase activity; IEA:UniProtKB-KW Streptomyces_ACT158protein|1883.4770.peg.3331;S._cavourensis_DSM_41795|WP_142228548.1;S._cavourensis_JCM_4298|WP_142228548.1
cluster984 3 O34660 GO:0006081; P:cellular aldehyde metabolic process; IEA:InterPro Streptomyces_ACT158protein|1883.4770.peg.2453;S._cavourensis_DSM_41795|WP_084748864.1;S._cavourensis_JCM_4298|WP_084748864.1
cluster985 3 P72973 GO:0006814; P:sodium ion transport; IEA:UniProtKB-KW Streptomyces_ACT158protein|1883.4770.peg.6575;S._cavourensis_DSM_41795|WP_142229211.1;S._cavourensis_JCM_4298|WP_142229211.1
cluster986 3 Q820G3 GO:0016114; P:terpenoid biosynthetic process; IEA:UniProtKB-UniRule Streptomyces_ACT158protein|1883.4770.peg.5447;S._cavourensis_DSM_41795|WP_114931514.1;S._cavourensis_JCM_4298|WP_114931514.1
cluster987 3 N/A N/A Streptomyces_ACT158protein|1883.4770.peg.5624;S._cavourensis_DSM_41795|WP_019762774.1;S._cavourensis_JCM_4298|WP_019762774.1
cluster988 3 P9WKX6 N/A Streptomyces_ACT158protein|1883.4770.peg.2770;S._cavourensis_DSM_41795|WP_114931745.1;S._cavourensis_JCM_4298|WP_114931745.1
cluster989 3 Q2YCR1 GO:0030091; P:protein repair; IEA:UniProtKB-UniRule Streptomyces_ACT158protein|1883.4770.peg.3461;S._cavourensis_DSM_41795|WP_142229643.1;S._cavourensis_JCM_4298|WP_142229643.1
cluster990 3 P9WJK2 GO:0008360; P:regulation of cell shape; IEA:UniProtKB-KW Streptomyces_ACT158protein|1883.4770.peg.4752;S._cavourensis_DSM_41795|WP_373303793.1;S._cavourensis_JCM_4298|WP_373303793.1
cluster991 3 N/A N/A Streptomyces_ACT158protein|1883.4770.peg.4782;S._cavourensis_DSM_41795|WP_373303822.1;S._cavourensis_JCM_4298|WP_373303822.1
cluster992 3 P9WPR8 GO:0016021; C:integral component of membrane; IEA:UniProtKB-KW Streptomyces_ACT158protein|1883.4770.peg.3413;S._cavourensis_DSM_41795|WP_114932624.1;S._cavourensis_JCM_4298|WP_114932624.1
cluster993 3 N/A N/A Streptomyces_ACT158protein|1883.4770.peg.4139;S._cavourensis_DSM_41795|WP_053562073.1;S._cavourensis_JCM_4298|WP_053562073.1
cluster994 3 N/A N/A Streptomyces_ACT158protein|1883.4770.peg.5098;S._cavourensis_DSM_41795|WP_018490006.1;S._cavourensis_JCM_4298|WP_018490006.1
cluster995 3 N/A N/A Streptomyces_ACT158protein|1883.4770.peg.2902;S._cavourensis_DSM_41795|WP_142229818.1;S._cavourensis_JCM_4298|WP_142229818.1
cluster996 3 P30860 GO:0097638; P:L-arginine import across plasma membrane; IMP:EcoCyc Streptomyces_ACT158protein|1883.4770.peg.1563;S._cavourensis_DSM_41795|WP_019764706.1;S._cavourensis_JCM_4298|WP_019764706.1
cluster997 3 N/A N/A Streptomyces_ACT158protein|1883.4770.peg.6762;S._cavourensis_DSM_41795|WP_119826240.1;S._cavourensis_JCM_4298|WP_119826240.1
cluster998 3 N/A N/A Streptomyces_ACT158protein|1883.4770.peg.2757;S._cavourensis_DSM_41795|WP_019765345.1;S._cavourensis_JCM_4298|WP_019765345.1
cluster999 3 K4REQ6 GO:0034257; F:nicotinamide riboside transmembrane transporter activity; IEA:InterPro Streptomyces_ACT158protein|1883.4770.peg.2849;S._cavourensis_DSM_41795|WP_019762469.1;S._cavourensis_JCM_4298|WP_019762469.1
cluster1000 3 P21628 GO:0042941; P:D-alanine transport; IMP:PseudoCAP Streptomyces_ACT158protein|1883.4770.peg.2691;S._cavourensis_DSM_41795|WP_185900597.1;S._cavourensis_JCM_4298|WP_185900597.1
cluster1001 3 Q57LQ8 GO:0016747; F:transferase activity, transferring acyl groups other than amino-acyl groups; IEA:UniProtKB-UniRule Streptomyces_ACT158protein|1883.4770.peg.1610;S._cavourensis_DSM_41795|WP_019764998.1;S._cavourensis_JCM_4298|WP_019764998.1
cluster1002 3 N/A N/A Streptomyces_ACT158protein|1883.4770.peg.244;S._cavourensis_DSM_41795|WP_114933311.1;S._cavourensis_JCM_4298|WP_114933311.1
cluster1003 3 Q829U5 GO:0006098; P:pentose-phosphate shunt; IEA:UniProtKB-UniRule Streptomyces_ACT158protein|1883.4770.peg.126;S._cavourensis_DSM_41795|WP_070203741.1;S._cavourensis_JCM_4298|WP_070203741.1
cluster1004 3 P0AEN0 GO:0006865; P:amino acid transport; IEA:UniProtKB-KW Streptomyces_ACT158protein|1883.4770.peg.3462;S._cavourensis_DSM_41795|WP_142228700.1;S._cavourensis_JCM_4298|WP_142228700.1
cluster1005 3 O33341 GO:0006541; P:glutamine metabolic process; IEA:UniProtKB-KW Streptomyces_ACT158protein|1883.4770.peg.1802;S._cavourensis_DSM_41795|WP_142228527.1;S._cavourensis_JCM_4298|WP_142228527.1
cluster1006 3 N/A N/A Streptomyces_ACT158protein|1883.4770.peg.3332;S._cavourensis_DSM_41795|WP_142228905.1;S._cavourensis_JCM_4298|WP_142228905.1
cluster1007 3 P54950 GO:0016705; F:oxidoreductase activity, acting on paired donors, with incorporation or reduction of molecular oxygen; IEA:InterPro Streptomyces_ACT158protein|1883.4770.peg.5885;S._cavourensis_DSM_41795|WP_114934011.1;S._cavourensis_JCM_4298|WP_114934011.1
cluster1008 3 P0CAX7 GO:0005886; C:plasma membrane; IEA:UniProtKB-SubCell Streptomyces_ACT158protein|1883.4770.peg.1690;S._cavourensis_DSM_41795|WP_114933656.1;S._cavourensis_JCM_4298|WP_114933656.1
cluster1009 3 P31429 GO:0043154; P:negative regulation of cysteine-type endopeptidase activity involved in apoptotic process; ISS:UniProtKB Streptomyces_ACT158protein|1883.4770.peg.2701;S._cavourensis_DSM_41795|WP_142229152.1;S._cavourensis_JCM_4298|WP_142229152.1
cluster1010 3 P71707 GO:0046677; P:response to antibiotic; IBA:GO_Central Streptomyces_ACT158protein|1883.4770.peg.197;S._cavourensis_DSM_41795|WP_114931971.1;S._cavourensis_JCM_4298|WP_114931971.1
cluster1011 3 A0R4C9 GO:0004792; F:thiosulfate sulfurtransferase activity; IEA:UniProtKB-EC Streptomyces_ACT158protein|1883.4770.peg.4369;S._cavourensis_DSM_41795|WP_053560120.1;S._cavourensis_JCM_4298|WP_053560120.1
cluster1012 3 N/A N/A Streptomyces_ACT158protein|1883.4770.peg.1256;S._cavourensis_DSM_41795|WP_053558200.1;S._cavourensis_JCM_4298|WP_053558200.1
cluster1013 3 N/A N/A Streptomyces_ACT158protein|1883.4770.peg.901;S._cavourensis_DSM_41795|WP_114933532.1;S._cavourensis_JCM_4298|WP_114933532.1
[truncated: 4,761 more rows]
